# Supplementary material for: MicroRNAs and Their Associated Genes Regulating the Acrosome Reaction in Sperm of High- versus Low-Fertility Holstein Bulls
Source: Animals (Basel). 2024 Mar 8;14(6):833. doi: 10.3390/ani14060833 (PMC10967381; doi:10.3390/ani14060833)
Supplement: Supplementary file 1 [file animals-14-00833-s001.zip]

Archive with 7 entries (7 files):
- Figure S1.pdf
- SupplementaryFile1.xlsx
- SupplementaryFile2.xlsx
- SupplementaryFile3.xlsx
- Table S1.pdf
- Table S2.pdf
- Table S3.pdf
