# Supplementary material for: MicroRNAs and Their Associated Genes Regulating the Acrosome Reaction in Sperm of High- versus Low-Fertility Holstein Bulls
Source: Animals (Basel). 2024 Mar 8;14(6):833. doi: 10.3390/ani14060833 (PMC10967381; doi:10.3390/ani14060833)
Supplement: Supplementary file 1 [file animals-14-00833-s001.zip › SupplementaryFile1.xlsx]

## Sheet: Sperm miRNA
miRNA (sperm)	Fold change	P value
bta-let-7a-5p	-1.31	0.259855
bta-let-7d	-1.19	0.304282
bta-let-7f	-1.46	0.181406
bta-let-7g	-1.61	0.151369
bta-let-7i	1.56	0.301539
bta-mir-101	-1.24	0.399005
bta-mir-103	-1.09	0.543601
bta-mir-106a	-1.03	0.488149
bta-mir-107	4.18	0.0274158
bta-mir-10a	-1.31	0.309411
bta-mir-10b	1.04	0.449698
bta-mir-122	1.16	0.373715
bta-mir-124b	1.16	0.373415
bta-mir-125a	2.38	0.0450882
bta-mir-125b	-1.38	0.268194
bta-mir-126-3p	1.48	0.118082
bta-mir-128	-1.22	0.293434
bta-mir-129-5p	9.03	0.0031343
bta-mir-133b	3.01	0.0394693
bta-mir-137	2.11	0.054278
bta-mir-139	1.07	0.439275
bta-mir-140	1.15	0.396756
bta-mir-142-3p	1.43	0.119742
bta-mir-142-5p	1.48	0.119515
bta-mir-145	1.15	0.37487
bta-mir-148a	-1.22	0.291434
bta-mir-148b	-1.17	0.374479
bta-mir-150	1.32	0.247877
bta-mir-151-3p	1.18	0.372817
bta-mir-151-5p	1.19	0.374491
bta-mir-15b	-1.29	0.299325
bta-mir-16b	-1.18	0.370479
bta-mir-17-3p	1.27	0.247905
bta-mir-17-5p	2.09	0.0549234
bta-mir-181a	1.57	0.115975
bta-mir-181b	1.05	0.418712
bta-mir-181c	1.16	0.372435
bta-mir-186	-1.19	0.385943
bta-mir-18a	-1.24	0.398617
bta-mir-18b	1.28	0.337454
bta-mir-191	1.6	0.112943
bta-mir-192	1.57	0.114975
bta-mir-193a-3p	5.11	0.0204712
bta-mir-193a-5p	1.15	0.358467
bta-mir-199a-3p	1.16	0.385473
bta-mir-199a-5p	1.12	0.3718
bta-mir-199b	1.17	0.379435
bta-mir-200a	1.05	0.497817
bta-mir-200b	-1.11	0.388563
bta-mir-200c	-1.33	0.301813
bta-mir-206	2.59	0.0384541
bta-mir-20a	-1.03	0.549837
bta-mir-20b	1.19	0.35765
bta-mir-21-5p	1.45	0.152416
bta-mir-210	1.11	0.385783
bta-mir-214	-1.47	0.199101
bta-mir-215	1.09	0.387111
bta-mir-217	7.03	0.00846746
bta-mir-218	1.16	0.37747
bta-mir-22-5p	1.42	0.273643
bta-mir-221	1.18	0.159348
bta-mir-23a	-1.12	0.389378
bta-mir-23b	3.89	0.0267556
bta-mir-24-3p	1.08	0.395906
bta-mir-25	-1.02	0.454955
bta-mir-26a	-1.34	0.233129
bta-mir-26b	-1.19	0.398075
bta-mir-27a	5.67	0.0193254
bta-mir-29a	-1.14	0.369425
bta-mir-296-5p	14.89	0.000362392
bta-mir-30a-5p	1.66	0.121289
bta-mir-30b-5p	-1.37	0.229478
bta-mir-30c	-1.67	0.147852
bta-mir-30e-5p	-1.63	0.149673
bta-mir-31	1.13	0.387478
bta-mir-320a	5.09	0.019926
bta-mir-326	4.04	0.0233804
bta-mir-330	4.08	0.0298804
bta-mir-34c	2.03	0.0491967
bta-mir-375	2.65	0.0331284
bta-mir-421	4.3	0.0307278
bta-mir-499a	1.11	0.389722
bta-mir-7	4.06	0.0263137
bta-mir-99a-5p	1.13	0.387378
