# Supplementary material for: MicroRNAs and Their Associated Genes Regulating the Acrosome Reaction in Sperm of High- versus Low-Fertility Holstein Bulls
Source: Animals (Basel). 2024 Mar 8;14(6):833. doi: 10.3390/ani14060833 (PMC10967381; doi:10.3390/ani14060833)
Supplement: Supplementary file 1 [file animals-14-00833-s001.zip › SupplementaryFile2.xlsx]

## Sheet: miRNA_mRNA_Target
mirnet	mir_id	mir_acc	symbol	embl	entrez	experiment
mirnet-hsa-663	hsa-let-7b-5p	MIMAT0000063	AR	ENSG00000169083	367	CLASH
mirnet-hsa-3391	hsa-let-7f-5p	MIMAT0000067	CALM1	ENSG00000198668	801	Microarray
mirnet-hsa-4630	hsa-mir-16-5p	MIMAT0000069	FDXR	ENSG00000161513	2232	Proteomics
mirnet-hsa-7682	hsa-mir-19a-3p	MIMAT0000073	CALM1	ENSG00000198668	801	PAR-CLIP
mirnet-hsa-8254	hsa-mir-19b-3p	MIMAT0000074	CALM1	ENSG00000198668	801	PAR-CLIP
mirnet-hsa-8319	hsa-mir-19b-3p	MIMAT0000074	CD46	ENSG00000117335	4179	Sequencing
mirnet-hsa-13109	hsa-mir-26b-5p	MIMAT0000083	FDXR	ENSG00000161513	2232	Microarray
mirnet-hsa-13430	hsa-mir-26b-5p	MIMAT0000083	RAB27A	ENSG00000069974	5873	Microarray
mirnet-hsa-15329	hsa-mir-29a-3p	MIMAT0000086	CALM3	ENSG00000160014	808
mirnet-hsa-16514	hsa-mir-31-5p	MIMAT0000089	AR	ENSG00000169083	367	PAR-CLIP
mirnet-hsa-16567	hsa-mir-31-5p	MIMAT0000089	RAB27A	ENSG00000069974	5873	Immunoblot//Immunohistochemistry//Luciferase reporter assay//qRT-PCR
mirnet-hsa-19070	hsa-mir-93-5p	MIMAT0000093	CD46	ENSG00000117335	4179	Sequencing
mirnet-hsa-20464	hsa-mir-98-5p	MIMAT0000096	CD46	ENSG00000117335	4179	Microarray
mirnet-hsa-21561	hsa-mir-101-3p	MIMAT0000099	CD46	ENSG00000117335	4179	Sequencing
mirnet-hsa-21890	hsa-mir-29b-3p	MIMAT0000100	CALM3	ENSG00000160014	808	PAR-CLIP
mirnet-hsa-23925	hsa-mir-192-5p	MIMAT0000222	RAB27A	ENSG00000069974	5873	Microarray
mirnet-hsa-24724	hsa-mir-196a-5p	MIMAT0000226	CALM1	ENSG00000198668	801	PAR-CLIP
mirnet-hsa-24725	hsa-mir-196a-5p	MIMAT0000226	CALM3	ENSG00000160014	808	PAR-CLIP
mirnet-hsa-25851	hsa-mir-129-5p	MIMAT0000242	CALM1	ENSG00000198668	801	PAR-CLIP
mirnet-hsa-25959	hsa-mir-129-5p	MIMAT0000242	RAB27A	ENSG00000069974	5873	HITS-CLIP
mirnet-hsa-27666	hsa-mir-147a	MIMAT0000251	AR	ENSG00000169083	367	HITS-CLIP
mirnet-hsa-27834	hsa-mir-7-5p	MIMAT0000252	CALM3	ENSG00000160014	808	Microarray//PAR-CLIP
mirnet-hsa-28010	hsa-mir-7-5p	MIMAT0000252	ZP3	ENSG00000188372	7784	Microarray
mirnet-hsa-29189	hsa-mir-34a-5p	MIMAT0000255	AKR1B1	ENSG00000085662	231	Proteomics
mirnet-hsa-29199	hsa-mir-34a-5p	MIMAT0000255	AR	ENSG00000169083	367	qRT-PCR//Western blot
mirnet-hsa-29200	hsa-mir-34a-5p	MIMAT0000255	AREG	ENSG00000109321	374	Microarray//qRT-PCR
mirnet-hsa-29465	hsa-mir-34a-5p	MIMAT0000255	SPAM1	ENSG00000106304	6677	PAR-CLIP
mirnet-hsa-30006	hsa-mir-181a-5p	MIMAT0000256	CD46	ENSG00000117335	4179	Microarray
mirnet-hsa-30029	hsa-mir-181a-5p	MIMAT0000256	PGR	ENSG00000082175	5241	Luciferase reporter assay//qRT-PCR//Western blot
mirnet-hsa-32547	hsa-mir-205-5p	MIMAT0000266	AR	ENSG00000169083	367	HITS-CLIP//Immunoprecipitation//In situ hybridization//Luciferase reporter assay//Micorarray//QRTPCR//Wetsern blot
mirnet-hsa-33657	hsa-mir-215-5p	MIMAT0000272	RAB27A	ENSG00000069974	5873	Microarray
mirnet-hsa-37250	hsa-mir-1-3p	MIMAT0000416	CALM1	ENSG00000198668	801	Microarray//Proteomics
mirnet-hsa-37251	hsa-mir-1-3p	MIMAT0000416	CALM2	ENSG00000143933	805	PAR-CLIP//Proteomics//qRT-PCR
mirnet-hsa-37252	hsa-mir-1-3p	MIMAT0000416	CALM3	ENSG00000160014	808	Luciferase reporter assay//Proteomics
mirnet-hsa-39228	hsa-mir-27b-3p	MIMAT0000419	CALM3	ENSG00000160014	808	CLASH
mirnet-hsa-40077	hsa-mir-122-5p	MIMAT0000421	CALM3	ENSG00000160014	808	PAR-CLIP
mirnet-hsa-40684	hsa-mir-124-3p	MIMAT0000422	AR	ENSG00000169083	367	Luciferase reporter assay//qRT-PCR//Western blot
mirnet-hsa-41052	hsa-mir-124-3p	MIMAT0000422	RAB27A	ENSG00000069974	5873	Microarray
mirnet-hsa-43077	hsa-mir-130a-3p	MIMAT0000425	CALM2	ENSG00000143933	805	HITS-CLIP//PAR-CLIP
mirnet-hsa-44471	hsa-mir-142-5p	MIMAT0000433	CALM1	ENSG00000198668	801	PAR-CLIP
mirnet-hsa-44705	hsa-mir-142-3p	MIMAT0000434	CALM1	ENSG00000198668	801	HITS-CLIP
mirnet-hsa-45088	hsa-mir-143-3p	MIMAT0000435	CALM3	ENSG00000160014	808	PAR-CLIP
mirnet-hsa-46942	hsa-mir-126-3p	MIMAT0000445	PGR	ENSG00000082175	5241	Reporter assay//Western blot
mirnet-hsa-47033	hsa-mir-134-5p	MIMAT0000447	RAB27A	ENSG00000069974	5873	Luciferase reporter assay
mirnet-hsa-48566	hsa-mir-185-5p	MIMAT0000455	AR	ENSG00000169083	367	Luciferase reporter assay
mirnet-hsa-48572	hsa-mir-185-5p	MIMAT0000455	CALM3	ENSG00000160014	808	PAR-CLIP
mirnet-hsa-49031	hsa-mir-186-5p	MIMAT0000456	CD46	ENSG00000117335	4179	Sequencing
mirnet-hsa-49692	hsa-mir-188-5p	MIMAT0000457	CD46	ENSG00000117335	4179	PAR-CLIP
mirnet-hsa-50718	hsa-mir-206	MIMAT0000462	CALM2	ENSG00000143933	805	PAR-CLIP
mirnet-hsa-50843	hsa-mir-320a	MIMAT0000510	AR	ENSG00000169083	367	Luciferase reporter assay
mirnet-hsa-50856	hsa-mir-320a	MIMAT0000510	CALM3	ENSG00000160014	808	CLASH
mirnet-hsa-53628	hsa-mir-29c-3p	MIMAT0000681	CALM3	ENSG00000160014	808	PAR-CLIP
mirnet-hsa-53878	hsa-mir-200a-3p	MIMAT0000682	AREG	ENSG00000109321	374	ELISA//Immunohistochemistry//Immunoprecipitaion//Luciferase reporter assay//Microarray//qRT-PCR//Western blot
mirnet-hsa-54658	hsa-mir-34b-5p	MIMAT0000685	SPAM1	ENSG00000106304	6677	PAR-CLIP
mirnet-hsa-54804	hsa-mir-34c-5p	MIMAT0000686	SPAM1	ENSG00000106304	6677	PAR-CLIP
mirnet-hsa-55002	hsa-mir-301a-3p	MIMAT0000688	CALM2	ENSG00000143933	805	HITS-CLIP//PAR-CLIP
mirnet-hsa-55528	hsa-mir-130b-3p	MIMAT0000691	CALM2	ENSG00000143933	805	HITS-CLIP//PAR-CLIP
mirnet-hsa-56605	hsa-mir-361-5p	MIMAT0000703	AR	ENSG00000169083	367	HITS-CLIP
mirnet-hsa-56630	hsa-mir-361-5p	MIMAT0000703	CD46	ENSG00000117335	4179	Sequencing
mirnet-hsa-57865	hsa-mir-302c-5p	MIMAT0000716	CALM2	ENSG00000143933	805	PAR-CLIP
mirnet-hsa-59399	hsa-mir-369-3p	MIMAT0000721	CALM2	ENSG00000143933	805	PAR-CLIP
mirnet-hsa-62622	hsa-mir-378a-3p	MIMAT0000732	PGR	ENSG00000082175	5241	Luciferase reporter assay//qRT-PCR//Western blot
mirnet-hsa-62941	hsa-mir-381-3p	MIMAT0000736	AR	ENSG00000169083	367	PAR-CLIP
mirnet-hsa-63077	hsa-mir-382-5p	MIMAT0000737	CALM1	ENSG00000198668	801	PAR-CLIP
mirnet-hsa-64171	hsa-mir-326	MIMAT0000756	AR	ENSG00000169083	367	PAR-CLIP
mirnet-hsa-66294	hsa-mir-335-5p	MIMAT0000765	ACR	ENSG00000283539	49	Microarray
mirnet-hsa-66327	hsa-mir-335-5p	MIMAT0000765	AREG	ENSG00000109321	374	Microarray
mirnet-hsa-66383	hsa-mir-335-5p	MIMAT0000765	CALM3	ENSG00000160014	808	PAR-CLIP
mirnet-hsa-66781	hsa-mir-335-5p	MIMAT0000765	CD46	ENSG00000117335	4179	Microarray
mirnet-hsa-69285	hsa-mir-196b-5p	MIMAT0001080	CALM1	ENSG00000198668	801	PAR-CLIP
mirnet-hsa-69286	hsa-mir-196b-5p	MIMAT0001080	CALM3	ENSG00000160014	808	PAR-CLIP
mirnet-hsa-71555	hsa-mir-449a	MIMAT0001541	SPAM1	ENSG00000106304	6677	PAR-CLIP
mirnet-hsa-72774	hsa-mir-409-5p	MIMAT0001638	FDXR	ENSG00000161513	2232	PAR-CLIP
mirnet-hsa-75207	hsa-mir-488-5p	MIMAT0002804	AR	ENSG00000169083	367	Luciferase reporter assay//qRT-PCR//Western blot
mirnet-hsa-75558	hsa-mir-491-5p	MIMAT0002807	AR	ENSG00000169083	367	PAR-CLIP
mirnet-hsa-76246	hsa-mir-492	MIMAT0002812	ALB	ENSG00000163631	213	Microarray//qRT-PCR
mirnet-hsa-76296	hsa-mir-493-5p	MIMAT0002813	CALM2	ENSG00000143933	805	PAR-CLIP
mirnet-hsa-76503	hsa-mir-432-3p	MIMAT0002815	CALM3	ENSG00000160014	808	PAR-CLIP
mirnet-hsa-79446	hsa-mir-520e	MIMAT0002825	CD46	ENSG00000117335	4179	ELISA//Luciferase reporter assay//qRT-PCR//Reporter assay//Western blot
mirnet-hsa-80421	hsa-mir-519c-5p	MIMAT0002831	CALM1	ENSG00000198668	801	PAR-CLIP
mirnet-hsa-82822	hsa-mir-518f-5p	MIMAT0002841	CALM1	ENSG00000198668	801	PAR-CLIP
mirnet-hsa-82963	hsa-mir-520b	MIMAT0002843	CD46	ENSG00000117335	4179	ELISA//Luciferase reporter assay//qRT-PCR//Reporter assay//Western blot
mirnet-hsa-83368	hsa-mir-526a	MIMAT0002845	CALM1	ENSG00000198668	801	PAR-CLIP
mirnet-hsa-87496	hsa-mir-500a-3p	MIMAT0002871	FDXR	ENSG00000161513	2232	CLASH
mirnet-hsa-87783	hsa-mir-502-5p	MIMAT0002873	CALM1	ENSG00000198668	801	PAR-CLIP
mirnet-hsa-88782	hsa-mir-507	MIMAT0002879	CALM1	ENSG00000198668	801	PAR-CLIP
mirnet-hsa-88783	hsa-mir-507	MIMAT0002879	CALM2	ENSG00000143933	805	HITS-CLIP//PAR-CLIP
mirnet-hsa-89061	hsa-mir-510-5p	MIMAT0002882	CALM3	ENSG00000160014	808	PAR-CLIP
mirnet-hsa-89856	hsa-mir-493-3p	MIMAT0003161	CALM1	ENSG00000198668	801	HITS-CLIP
mirnet-hsa-89944	hsa-mir-539-5p	MIMAT0003163	CALM1	ENSG00000198668	801	HITS-CLIP
mirnet-hsa-90328	hsa-mir-545-3p	MIMAT0003165	CD46	ENSG00000117335	4179	PAR-CLIP
mirnet-hsa-90500	hsa-mir-552-3p	MIMAT0003215	AR	ENSG00000169083	367	PAR-CLIP
mirnet-hsa-91529	hsa-mir-557	MIMAT0003221	CALM1	ENSG00000198668	801	PAR-CLIP
mirnet-hsa-91530	hsa-mir-557	MIMAT0003221	CALM2	ENSG00000143933	805	HITS-CLIP//PAR-CLIP
mirnet-hsa-92405	hsa-mir-564	MIMAT0003228	CALM3	ENSG00000160014	808	PAR-CLIP
mirnet-hsa-92586	hsa-mir-567	MIMAT0003231	AR	ENSG00000169083	367	PAR-CLIP
mirnet-hsa-92927	hsa-mir-570-3p	MIMAT0003235	CALM3	ENSG00000160014	808	PAR-CLIP
mirnet-hsa-92949	hsa-mir-570-3p	MIMAT0003235	CD46	ENSG00000117335	4179	HITS-CLIP
mirnet-hsa-93860	hsa-mir-579-3p	MIMAT0003244	CALM1	ENSG00000198668	801	PAR-CLIP
mirnet-hsa-94258	hsa-mir-582-5p	MIMAT0003247	RAB27A	ENSG00000069974	5873	Luciferase reporter assay//qRT-PCR//Western blot
mirnet-hsa-94367	hsa-mir-583	MIMAT0003248	CALM1	ENSG00000198668	801	PAR-CLIP
mirnet-hsa-94612	hsa-mir-548a-3p	MIMAT0003251	CALM1	ENSG00000198668	801	PAR-CLIP
mirnet-hsa-94776	hsa-mir-586	MIMAT0003252	CALM1	ENSG00000198668	801	PAR-CLIP
mirnet-hsa-94985	hsa-mir-548b-3p	MIMAT0003254	CD46	ENSG00000117335	4179	Sequencing
mirnet-hsa-95275	hsa-mir-589-3p	MIMAT0003256	AR	ENSG00000169083	367	HITS-CLIP
mirnet-hsa-95278	hsa-mir-589-3p	MIMAT0003256	CALM3	ENSG00000160014	808	PAR-CLIP
mirnet-hsa-95657	hsa-mir-595	MIMAT0003263	CALM1	ENSG00000198668	801	PAR-CLIP
mirnet-hsa-95854	hsa-mir-598-3p	MIMAT0003266	CALM2	ENSG00000143933	805	CLASH
mirnet-hsa-96100	hsa-mir-603	MIMAT0003271	AR	ENSG00000169083	367	HITS-CLIP//PAR-CLIP
mirnet-hsa-97652	hsa-mir-613	MIMAT0003281	CALM2	ENSG00000143933	805	PAR-CLIP
mirnet-hsa-99014	hsa-mir-548c-3p	MIMAT0003285	AR	ENSG00000169083	367	HITS-CLIP
mirnet-hsa-99024	hsa-mir-548c-3p	MIMAT0003285	CALM1	ENSG00000198668	801	PAR-CLIP
mirnet-hsa-99633	hsa-mir-619-3p	MIMAT0003288	CALM2	ENSG00000143933	805	PAR-CLIP
mirnet-hsa-99987	hsa-mir-623	MIMAT0003292	CD46	ENSG00000117335	4179	PAR-CLIP
mirnet-hsa-100226	hsa-mir-625-5p	MIMAT0003294	AR	ENSG00000169083	367	PAR-CLIP
mirnet-hsa-100231	hsa-mir-625-5p	MIMAT0003294	CALM1	ENSG00000198668	801	PAR-CLIP
mirnet-hsa-101140	hsa-mir-634	MIMAT0003304	CALM2	ENSG00000143933	805	PAR-CLIP
mirnet-hsa-101368	hsa-mir-637	MIMAT0003307	AR	ENSG00000169083	367	PAR-CLIP
mirnet-hsa-101735	hsa-mir-641	MIMAT0003311	CALM3	ENSG00000160014	808	PAR-CLIP
mirnet-hsa-102549	hsa-mir-648	MIMAT0003318	CALM1	ENSG00000198668	801	PAR-CLIP
mirnet-hsa-102686	hsa-mir-650	MIMAT0003320	AR	ENSG00000169083	367	PAR-CLIP
mirnet-hsa-103205	hsa-mir-652-3p	MIMAT0003322	CD46	ENSG00000117335	4179	CLASH
mirnet-hsa-103338	hsa-mir-548d-3p	MIMAT0003323	AR	ENSG00000169083	367	PAR-CLIP
mirnet-hsa-104292	hsa-mir-449b-5p	MIMAT0003327	SPAM1	ENSG00000106304	6677	PAR-CLIP
mirnet-hsa-104399	hsa-mir-653-5p	MIMAT0003328	CALM2	ENSG00000143933	805	HITS-CLIP//PAR-CLIP
mirnet-hsa-104515	hsa-mir-411-5p	MIMAT0003329	RAB27A	ENSG00000069974	5873	HITS-CLIP
mirnet-hsa-104691	hsa-mir-654-5p	MIMAT0003330	CALM3	ENSG00000160014	808	PAR-CLIP
mirnet-hsa-104848	hsa-mir-655-3p	MIMAT0003331	CALM2	ENSG00000143933	805	PAR-CLIP
mirnet-hsa-105556	hsa-mir-421	MIMAT0003339	CD46	ENSG00000117335	4179	PAR-CLIP//Sequencing
mirnet-hsa-106923	hsa-mir-454-3p	MIMAT0003885	CALM2	ENSG00000143933	805	HITS-CLIP//PAR-CLIP
mirnet-hsa-108889	hsa-mir-297	MIMAT0004450	AR	ENSG00000169083	367	PAR-CLIP
mirnet-hsa-109730	hsa-mir-19a-5p	MIMAT0004490	CALM2	ENSG00000143933	805	HITS-CLIP//PAR-CLIP
mirnet-hsa-109839	hsa-mir-19b-1-5p	MIMAT0004491	CALM2	ENSG00000143933	805	HITS-CLIP//PAR-CLIP
mirnet-hsa-109951	hsa-mir-19b-2-5p	MIMAT0004492	CALM2	ENSG00000143933	805	HITS-CLIP//PAR-CLIP
mirnet-hsa-110149	hsa-mir-21-3p	MIMAT0004494	CALM1	ENSG00000198668	801	PAR-CLIP
mirnet-hsa-111467	hsa-mir-92a-2-5p	MIMAT0004508	AR	ENSG00000169083	367	PAR-CLIP
mirnet-hsa-112448	hsa-mir-106a-3p	MIMAT0004517	CALM2	ENSG00000143933	805	HITS-CLIP//PAR-CLIP
mirnet-hsa-112625	hsa-mir-16-2-3p	MIMAT0004518	AR	ENSG00000169083	367	HITS-CLIP
mirnet-hsa-112993	hsa-mir-30c-2-3p	MIMAT0004550	AR	ENSG00000169083	367	HITS-CLIP
mirnet-hsa-115589	hsa-mir-223-5p	MIMAT0004570	AR	ENSG00000169083	367	PAR-CLIP
mirnet-hsa-115927	hsa-let-7g-3p	MIMAT0004584	CALM2	ENSG00000143933	805	PAR-CLIP
mirnet-hsa-117009	hsa-mir-122-3p	MIMAT0004590	RAB27A	ENSG00000069974	5873	HITS-CLIP
mirnet-hsa-119966	hsa-mir-150-3p	MIMAT0004610	CD46	ENSG00000117335	4179	PAR-CLIP
mirnet-hsa-120757	hsa-mir-195-3p	MIMAT0004615	AR	ENSG00000169083	367	HITS-CLIP
mirnet-hsa-121196	hsa-mir-30c-1-3p	MIMAT0004674	AR	ENSG00000169083	367	HITS-CLIP
mirnet-hsa-124794	hsa-mir-340-5p	MIMAT0004692	CALM1	ENSG00000198668	801	PAR-CLIP
mirnet-hsa-124841	hsa-mir-340-5p	MIMAT0004692	CD46	ENSG00000117335	4179	Sequencing
mirnet-hsa-125125	hsa-mir-330-5p	MIMAT0004693	AR	ENSG00000169083	367	PAR-CLIP
mirnet-hsa-125246	hsa-mir-342-5p	MIMAT0004694	AKR1B1	ENSG00000085662	231	CLASH
mirnet-hsa-126150	hsa-mir-423-5p	MIMAT0004748	CALM3	ENSG00000160014	808	PAR-CLIP
mirnet-hsa-126797	hsa-mir-486-3p	MIMAT0004762	CALM3	ENSG00000160014	808	PAR-CLIP
mirnet-hsa-127122	hsa-mir-490-5p	MIMAT0004764	CALM3	ENSG00000160014	808	PAR-CLIP
mirnet-hsa-127317	hsa-mir-193b-5p	MIMAT0004767	RAB27A	ENSG00000069974	5873	HITS-CLIP
mirnet-hsa-127830	hsa-mir-501-3p	MIMAT0004774	FDXR	ENSG00000161513	2232	CLASH
mirnet-hsa-130766	hsa-mir-582-3p	MIMAT0004797	RAB27A	ENSG00000069974	5873	qRT-PCR
mirnet-hsa-132393	hsa-mir-628-5p	MIMAT0004809	FDXR	ENSG00000161513	2232	PAR-CLIP
mirnet-hsa-133284	hsa-mir-450b-5p	MIMAT0004909	CALM1	ENSG00000198668	801	PAR-CLIP
mirnet-hsa-133285	hsa-mir-450b-5p	MIMAT0004909	CALM2	ENSG00000143933	805	HITS-CLIP//PAR-CLIP
mirnet-hsa-133645	hsa-mir-890	MIMAT0004912	CALM2	ENSG00000143933	805	PAR-CLIP
mirnet-hsa-133747	hsa-mir-891b	MIMAT0004913	CALM2	ENSG00000143933	805	HITS-CLIP//PAR-CLIP
mirnet-hsa-133818	hsa-mir-888-5p	MIMAT0004916	CD46	ENSG00000117335	4179	HITS-CLIP
mirnet-hsa-134106	hsa-mir-541-3p	MIMAT0004920	CALM3	ENSG00000160014	808	PAR-CLIP
mirnet-hsa-134525	hsa-mir-876-5p	MIMAT0004924	CALM2	ENSG00000143933	805	PAR-CLIP
mirnet-hsa-138211	hsa-mir-301b-3p	MIMAT0004958	CALM2	ENSG00000143933	805	HITS-CLIP//PAR-CLIP
mirnet-hsa-139829	hsa-mir-940	MIMAT0004983	CALM3	ENSG00000160014	808	PAR-CLIP
mirnet-hsa-140780	hsa-mir-943	MIMAT0004986	CALM2	ENSG00000143933	805	HITS-CLIP//PAR-CLIP
mirnet-hsa-140964	hsa-mir-523-5p	MIMAT0005449	CALM1	ENSG00000198668	801	PAR-CLIP
mirnet-hsa-141025	hsa-mir-518e-5p	MIMAT0005450	CALM1	ENSG00000198668	801	PAR-CLIP
mirnet-hsa-141086	hsa-mir-522-5p	MIMAT0005451	CALM1	ENSG00000198668	801	PAR-CLIP
mirnet-hsa-141148	hsa-mir-519a-5p	MIMAT0005452	CALM1	ENSG00000198668	801	PAR-CLIP
mirnet-hsa-141209	hsa-mir-519b-5p	MIMAT0005454	CALM1	ENSG00000198668	801	PAR-CLIP
mirnet-hsa-141270	hsa-mir-520c-5p	MIMAT0005455	CALM1	ENSG00000198668	801	PAR-CLIP
mirnet-hsa-141331	hsa-mir-518d-5p	MIMAT0005456	CALM1	ENSG00000198668	801	PAR-CLIP
mirnet-hsa-142174	hsa-mir-1226-3p	MIMAT0005577	AKR1B1	ENSG00000085662	231	CLASH
mirnet-hsa-142404	hsa-mir-1227-3p	MIMAT0005580	CALM2	ENSG00000143933	805	PAR-CLIP
mirnet-hsa-146331	hsa-mir-1207-5p	MIMAT0005871	CALM3	ENSG00000160014	808	PAR-CLIP
mirnet-hsa-146702	hsa-mir-1208	MIMAT0005873	CALM3	ENSG00000160014	808	PAR-CLIP
mirnet-hsa-146772	hsa-mir-548e-3p	MIMAT0005874	CALM1	ENSG00000198668	801	PAR-CLIP
mirnet-hsa-147683	hsa-mir-1290	MIMAT0005880	CALM2	ENSG00000143933	805	PAR-CLIP
mirnet-hsa-148953	hsa-mir-1304-5p	MIMAT0005892	CALM2	ENSG00000143933	805	PAR-CLIP
mirnet-hsa-149092	hsa-mir-1305	MIMAT0005893	CALM1	ENSG00000198668	801	PAR-CLIP
mirnet-hsa-149327	hsa-mir-548f-3p	MIMAT0005895	CALM1	ENSG00000198668	801	PAR-CLIP
mirnet-hsa-149660	hsa-mir-1246	MIMAT0005898	CALM2	ENSG00000143933	805	PAR-CLIP
mirnet-hsa-149958	hsa-mir-1253	MIMAT0005904	CALM3	ENSG00000160014	808	PAR-CLIP
mirnet-hsa-150836	hsa-mir-1261	MIMAT0005913	CALM2	ENSG00000143933	805	PAR-CLIP
mirnet-hsa-151062	hsa-mir-1263	MIMAT0005915	CD46	ENSG00000117335	4179	PAR-CLIP
mirnet-hsa-151624	hsa-mir-1266-5p	MIMAT0005920	CALM3	ENSG00000160014	808	PAR-CLIP
mirnet-hsa-152090	hsa-mir-1272	MIMAT0005925	SPAM1	ENSG00000106304	6677	PAR-CLIP
mirnet-hsa-152441	hsa-mir-1275	MIMAT0005929	AR	ENSG00000169083	367	PAR-CLIP
mirnet-hsa-152606	hsa-mir-1276	MIMAT0005930	CALM1	ENSG00000198668	801	PAR-CLIP
mirnet-hsa-152607	hsa-mir-1276	MIMAT0005930	CALM3	ENSG00000160014	808	PAR-CLIP
mirnet-hsa-153858	hsa-mir-1279	MIMAT0005937	CALM2	ENSG00000143933	805	HITS-CLIP//PAR-CLIP
mirnet-hsa-153958	hsa-mir-1281	MIMAT0005939	RAB27A	ENSG00000069974	5873	HITS-CLIP
mirnet-hsa-154674	hsa-mir-664a-3p	MIMAT0005949	CALM1	ENSG00000198668	801	PAR-CLIP
mirnet-hsa-154810	hsa-mir-1307-3p	MIMAT0005951	RAB27A	ENSG00000069974	5873	HITS-CLIP
mirnet-hsa-155314	hsa-mir-1322	MIMAT0005953	SPAM1	ENSG00000106304	6677	PAR-CLIP
mirnet-hsa-155431	hsa-mir-1324	MIMAT0005956	CALM1	ENSG00000198668	801	PAR-CLIP
mirnet-hsa-155757	hsa-mir-1827	MIMAT0006767	CALM2	ENSG00000143933	805	PAR-CLIP
mirnet-hsa-155758	hsa-mir-1827	MIMAT0006767	CALM3	ENSG00000160014	808	PAR-CLIP
mirnet-hsa-155899	hsa-mir-1827	MIMAT0006767	SPAM1	ENSG00000106304	6677	PAR-CLIP
mirnet-hsa-156686	hsa-mir-675-3p	MIMAT0006790	AR	ENSG00000169083	367	PAR-CLIP
mirnet-hsa-157246	hsa-mir-1909-3p	MIMAT0007883	CALM3	ENSG00000160014	808	PAR-CLIP
mirnet-hsa-157487	hsa-mir-1911-5p	MIMAT0007885	CALM2	ENSG00000143933	805	PAR-CLIP
mirnet-hsa-157895	hsa-mir-1914-3p	MIMAT0007890	CALM3	ENSG00000160014	808	PAR-CLIP
mirnet-hsa-158033	hsa-mir-1915-5p	MIMAT0007891	CALM1	ENSG00000198668	801	PAR-CLIP
mirnet-hsa-158123	hsa-mir-1915-3p	MIMAT0007892	RAB27A	ENSG00000069974	5873	HITS-CLIP
mirnet-hsa-158405	hsa-mir-205-3p	MIMAT0009197	AR	ENSG00000169083	367	HITS-CLIP//PAR-CLIP
mirnet-hsa-159080	hsa-mir-1972	MIMAT0009447	CALM3	ENSG00000160014	808	PAR-CLIP
mirnet-hsa-159952	hsa-mir-2110	MIMAT0010133	AR	ENSG00000169083	367	PAR-CLIP
mirnet-hsa-160089	hsa-let-7a-2-3p	MIMAT0010195	CALM2	ENSG00000143933	805	PAR-CLIP
mirnet-hsa-160261	hsa-mir-449c-5p	MIMAT0010251	SPAM1	ENSG00000106304	6677	PAR-CLIP
mirnet-hsa-161430	hsa-mir-2115-3p	MIMAT0011159	AR	ENSG00000169083	367	HITS-CLIP
mirnet-hsa-161875	hsa-mir-2276-3p	MIMAT0011775	RAB27A	ENSG00000069974	5873	HITS-CLIP
mirnet-hsa-162473	hsa-mir-2682-5p	MIMAT0013517	SPAM1	ENSG00000106304	6677	PAR-CLIP
mirnet-hsa-163172	hsa-mir-3120-3p	MIMAT0014982	CD46	ENSG00000117335	4179	PAR-CLIP
mirnet-hsa-163300	hsa-mir-3121-3p	MIMAT0014983	CD46	ENSG00000117335	4179	PAR-CLIP
mirnet-hsa-163461	hsa-mir-3122	MIMAT0014984	CD46	ENSG00000117335	4179	HITS-CLIP
mirnet-hsa-163799	hsa-mir-3123	MIMAT0014985	CALM1	ENSG00000198668	801	PAR-CLIP
mirnet-hsa-163928	hsa-mir-548s	MIMAT0014987	AR	ENSG00000169083	367	HITS-CLIP
mirnet-hsa-165583	hsa-mir-3136-5p	MIMAT0015003	CALM2	ENSG00000143933	805	HITS-CLIP//PAR-CLIP
mirnet-hsa-166242	hsa-mir-548t-5p	MIMAT0015009	SPAM1	ENSG00000106304	6677	PAR-CLIP
mirnet-hsa-166492	hsa-mir-3142	MIMAT0015011	CALM3	ENSG00000160014	808	PAR-CLIP
mirnet-hsa-167112	hsa-mir-3148	MIMAT0015021	AR	ENSG00000169083	367	PAR-CLIP
mirnet-hsa-167115	hsa-mir-3148	MIMAT0015021	CALM1	ENSG00000198668	801	PAR-CLIP
mirnet-hsa-167116	hsa-mir-3148	MIMAT0015021	CALM3	ENSG00000160014	808	PAR-CLIP
mirnet-hsa-167356	hsa-mir-3149	MIMAT0015022	AR	ENSG00000169083	367	PAR-CLIP
mirnet-hsa-167857	hsa-mir-3153	MIMAT0015026	AR	ENSG00000169083	367	PAR-CLIP
mirnet-hsa-169064	hsa-mir-3163	MIMAT0015037	CALM1	ENSG00000198668	801	PAR-CLIP
mirnet-hsa-169413	hsa-mir-3164	MIMAT0015038	SPAM1	ENSG00000106304	6677	PAR-CLIP
mirnet-hsa-169609	hsa-mir-3166	MIMAT0015040	SPAM1	ENSG00000106304	6677	PAR-CLIP
mirnet-hsa-169949	hsa-mir-3167	MIMAT0015042	CALM2	ENSG00000143933	805	PAR-CLIP
mirnet-hsa-170131	hsa-mir-3170	MIMAT0015045	RAB27A	ENSG00000069974	5873	HITS-CLIP
mirnet-hsa-170426	hsa-mir-1193	MIMAT0015049	CALM3	ENSG00000160014	808	PAR-CLIP
mirnet-hsa-172080	hsa-mir-3184-5p	MIMAT0015064	CALM3	ENSG00000160014	808	PAR-CLIP
mirnet-hsa-172260	hsa-mir-3185	MIMAT0015065	CALM3	ENSG00000160014	808	PAR-CLIP
mirnet-hsa-175229	hsa-mir-4295	MIMAT0016844	CALM2	ENSG00000143933	805	HITS-CLIP//PAR-CLIP
mirnet-hsa-176345	hsa-mir-4304	MIMAT0016854	CALM3	ENSG00000160014	808	PAR-CLIP
mirnet-hsa-176649	hsa-mir-4306	MIMAT0016858	CALM3	ENSG00000160014	808	PAR-CLIP
mirnet-hsa-177013	hsa-mir-4307	MIMAT0016860	AR	ENSG00000169083	367	PAR-CLIP
mirnet-hsa-177395	hsa-mir-4311	MIMAT0016863	CALM1	ENSG00000198668	801	PAR-CLIP
mirnet-hsa-179077	hsa-mir-4260	MIMAT0016881	CALM3	ENSG00000160014	808	PAR-CLIP
mirnet-hsa-179151	hsa-mir-4253	MIMAT0016882	CALM3	ENSG00000160014	808	PAR-CLIP
mirnet-hsa-181422	hsa-mir-4270	MIMAT0016900	CALM3	ENSG00000160014	808	PAR-CLIP
mirnet-hsa-181631	hsa-mir-4271	MIMAT0016901	AR	ENSG00000169083	367	PAR-CLIP
mirnet-hsa-182423	hsa-mir-4279	MIMAT0016909	RAB27A	ENSG00000069974	5873	HITS-CLIP
mirnet-hsa-182882	hsa-mir-4280	MIMAT0016911	CALM2	ENSG00000143933	805	PAR-CLIP
mirnet-hsa-183441	hsa-mir-4284	MIMAT0016915	RAB27A	ENSG00000069974	5873	HITS-CLIP
mirnet-hsa-185770	hsa-mir-3609	MIMAT0017986	SPAM1	ENSG00000106304	6677	PAR-CLIP
mirnet-hsa-186110	hsa-mir-3612	MIMAT0017989	AR	ENSG00000169083	367	PAR-CLIP
mirnet-hsa-186587	hsa-mir-3613-3p	MIMAT0017991	CALM2	ENSG00000143933	805	PAR-CLIP
mirnet-hsa-187538	hsa-mir-3616-3p	MIMAT0017996	CALM3	ENSG00000160014	808	PAR-CLIP
mirnet-hsa-187639	hsa-mir-3617-5p	MIMAT0017997	CALM3	ENSG00000160014	808	PAR-CLIP
mirnet-hsa-188365	hsa-mir-3622b-5p	MIMAT0018005	CALM3	ENSG00000160014	808	PAR-CLIP
mirnet-hsa-188674	hsa-mir-3646	MIMAT0018065	CD46	ENSG00000117335	4179	PAR-CLIP
mirnet-hsa-190434	hsa-mir-3659	MIMAT0018080	CALM3	ENSG00000160014	808	PAR-CLIP
mirnet-hsa-191344	hsa-mir-3665	MIMAT0018087	CALM3	ENSG00000160014	808	PAR-CLIP
mirnet-hsa-191527	hsa-mir-3666	MIMAT0018088	CALM2	ENSG00000143933	805	HITS-CLIP//PAR-CLIP
mirnet-hsa-192489	hsa-mir-3672	MIMAT0018095	RAB27A	ENSG00000069974	5873	HITS-CLIP
mirnet-hsa-193461	hsa-mir-3680-3p	MIMAT0018107	CALM1	ENSG00000198668	801	PAR-CLIP
mirnet-hsa-193462	hsa-mir-3680-3p	MIMAT0018107	CALM2	ENSG00000143933	805	HITS-CLIP//PAR-CLIP
mirnet-hsa-196856	hsa-mir-3913-5p	MIMAT0018187	CD46	ENSG00000117335	4179	HITS-CLIP
mirnet-hsa-198286	hsa-mir-3924	MIMAT0018199	AR	ENSG00000169083	367	PAR-CLIP
mirnet-hsa-198528	hsa-mir-3925-5p	MIMAT0018200	CALM3	ENSG00000160014	808	PAR-CLIP
mirnet-hsa-198547	hsa-mir-3925-5p	MIMAT0018200	CD46	ENSG00000117335	4179	HITS-CLIP
mirnet-hsa-198646	hsa-mir-3926	MIMAT0018201	AR	ENSG00000169083	367	HITS-CLIP
mirnet-hsa-201329	hsa-mir-374c-5p	MIMAT0018443	CALM2	ENSG00000143933	805	PAR-CLIP
mirnet-hsa-201558	hsa-mir-548z	MIMAT0018446	AR	ENSG00000169083	367	PAR-CLIP
mirnet-hsa-203345	hsa-mir-548ac	MIMAT0018938	AR	ENSG00000169083	367	PAR-CLIP
mirnet-hsa-203953	hsa-mir-4428	MIMAT0018943	CALM3	ENSG00000160014	808	PAR-CLIP
mirnet-hsa-206289	hsa-mir-4439	MIMAT0018957	CALM2	ENSG00000143933	805	HITS-CLIP//PAR-CLIP
mirnet-hsa-206396	hsa-mir-4441	MIMAT0018959	CALM3	ENSG00000160014	808	PAR-CLIP
mirnet-hsa-206617	hsa-mir-4443	MIMAT0018961	AR	ENSG00000169083	367	PAR-CLIP
mirnet-hsa-207171	hsa-mir-548ag	MIMAT0018969	CALM1	ENSG00000198668	801	PAR-CLIP
mirnet-hsa-207394	hsa-mir-548ah-5p	MIMAT0018972	SPAM1	ENSG00000106304	6677	PAR-CLIP
mirnet-hsa-207876	hsa-mir-4453	MIMAT0018975	CALM1	ENSG00000198668	801	PAR-CLIP
mirnet-hsa-210083	hsa-mir-548ai	MIMAT0018989	CALM1	ENSG00000198668	801	PAR-CLIP
mirnet-hsa-214959	hsa-mir-4488	MIMAT0019022	CALM3	ENSG00000160014	808	PAR-CLIP
mirnet-hsa-218178	hsa-mir-4514	MIMAT0019051	CALM3	ENSG00000160014	808	PAR-CLIP
mirnet-hsa-218223	hsa-mir-4514	MIMAT0019051	SPAM1	ENSG00000106304	6677	PAR-CLIP
mirnet-hsa-218702	hsa-mir-4518	MIMAT0019055	CALM3	ENSG00000160014	808	PAR-CLIP
mirnet-hsa-219323	hsa-mir-4524a-3p	MIMAT0019063	AR	ENSG00000169083	367	PAR-CLIP
mirnet-hsa-219377	hsa-mir-4524a-3p	MIMAT0019063	RAB27A	ENSG00000069974	5873	HITS-CLIP
mirnet-hsa-219637	hsa-mir-4525	MIMAT0019064	AR	ENSG00000169083	367	PAR-CLIP
mirnet-hsa-220002	hsa-mir-4530	MIMAT0019069	CALM2	ENSG00000143933	805	PAR-CLIP
mirnet-hsa-221330	hsa-mir-548an	MIMAT0019079	CALM2	ENSG00000143933	805	PAR-CLIP
mirnet-hsa-221766	hsa-mir-4538	MIMAT0019081	CALM1	ENSG00000198668	801	PAR-CLIP
mirnet-hsa-223372	hsa-mir-3160-5p	MIMAT0019212	AR	ENSG00000169083	367	HITS-CLIP
mirnet-hsa-226309	hsa-mir-3978	MIMAT0019363	CALM3	ENSG00000160014	808	PAR-CLIP
mirnet-hsa-226990	hsa-mir-4638-5p	MIMAT0019695	RAB27A	ENSG00000069974	5873	HITS-CLIP
mirnet-hsa-227248	hsa-mir-4639-5p	MIMAT0019697	CALM1	ENSG00000198668	801	PAR-CLIP
mirnet-hsa-227958	hsa-mir-4644	MIMAT0019704	AR	ENSG00000169083	367	PAR-CLIP
mirnet-hsa-227961	hsa-mir-4644	MIMAT0019704	CALM3	ENSG00000160014	808	PAR-CLIP
mirnet-hsa-228803	hsa-mir-4649-5p	MIMAT0019711	CALM3	ENSG00000160014	808	PAR-CLIP
mirnet-hsa-229410	hsa-mir-4650-5p	MIMAT0019713	CALM3	ENSG00000160014	808	PAR-CLIP
mirnet-hsa-230527	hsa-mir-4659a-3p	MIMAT0019727	CALM1	ENSG00000198668	801	PAR-CLIP
mirnet-hsa-231044	hsa-mir-4662a-3p	MIMAT0019732	CALM1	ENSG00000198668	801	PAR-CLIP
mirnet-hsa-231200	hsa-mir-4659b-3p	MIMAT0019734	CALM1	ENSG00000198668	801	PAR-CLIP
mirnet-hsa-231709	hsa-mir-4665-5p	MIMAT0019739	AR	ENSG00000169083	367	PAR-CLIP
mirnet-hsa-232080	hsa-mir-4667-5p	MIMAT0019743	AR	ENSG00000169083	367	PAR-CLIP
mirnet-hsa-232436	hsa-mir-4668-5p	MIMAT0019745	AR	ENSG00000169083	367	HITS-CLIP
mirnet-hsa-232437	hsa-mir-4668-5p	MIMAT0019745	CALM1	ENSG00000198668	801	PAR-CLIP
mirnet-hsa-232498	hsa-mir-4668-5p	MIMAT0019745	CD46	ENSG00000117335	4179	HITS-CLIP
mirnet-hsa-232835	hsa-mir-4668-3p	MIMAT0019746	AR	ENSG00000169083	367	HITS-CLIP
mirnet-hsa-233315	hsa-mir-4670-3p	MIMAT0019751	CD46	ENSG00000117335	4179	PAR-CLIP
mirnet-hsa-233406	hsa-mir-4671-3p	MIMAT0019753	CALM2	ENSG00000143933	805	HITS-CLIP//PAR-CLIP
mirnet-hsa-234264	hsa-mir-4678	MIMAT0019762	CALM3	ENSG00000160014	808	PAR-CLIP
mirnet-hsa-235964	hsa-mir-4688	MIMAT0019777	CALM3	ENSG00000160014	808	PAR-CLIP
mirnet-hsa-236716	hsa-mir-4692	MIMAT0019783	CALM3	ENSG00000160014	808	PAR-CLIP
mirnet-hsa-236761	hsa-mir-4692	MIMAT0019783	SPAM1	ENSG00000106304	6677	PAR-CLIP
mirnet-hsa-236935	hsa-mir-4693-3p	MIMAT0019785	AR	ENSG00000169083	367	PAR-CLIP
mirnet-hsa-236939	hsa-mir-4693-3p	MIMAT0019785	CALM3	ENSG00000160014	808	PAR-CLIP
mirnet-hsa-237724	hsa-mir-4696	MIMAT0019790	AR	ENSG00000169083	367	PAR-CLIP
mirnet-hsa-237726	hsa-mir-4696	MIMAT0019790	CALM1	ENSG00000198668	801	PAR-CLIP
mirnet-hsa-237860	hsa-mir-4697-5p	MIMAT0019791	CALM3	ENSG00000160014	808	PAR-CLIP
mirnet-hsa-238043	hsa-mir-4698	MIMAT0019793	CD46	ENSG00000117335	4179	PAR-CLIP
mirnet-hsa-238303	hsa-mir-4699-3p	MIMAT0019795	CALM3	ENSG00000160014	808	PAR-CLIP
mirnet-hsa-238392	hsa-mir-4700-5p	MIMAT0019796	AR	ENSG00000169083	367	PAR-CLIP
mirnet-hsa-239746	hsa-mir-4709-5p	MIMAT0019811	CD46	ENSG00000117335	4179	PAR-CLIP
mirnet-hsa-239826	hsa-mir-4709-3p	MIMAT0019812	CALM3	ENSG00000160014	808	PAR-CLIP
mirnet-hsa-240313	hsa-mir-4711-5p	MIMAT0019816	CALM3	ENSG00000160014	808	PAR-CLIP
mirnet-hsa-240918	hsa-mir-4714-3p	MIMAT0019823	CD46	ENSG00000117335	4179	HITS-CLIP
mirnet-hsa-243156	hsa-mir-4723-5p	MIMAT0019838	AR	ENSG00000169083	367	PAR-CLIP
mirnet-hsa-243872	hsa-mir-4724-3p	MIMAT0019842	CD46	ENSG00000117335	4179	PAR-CLIP
mirnet-hsa-243983	hsa-mir-4725-3p	MIMAT0019844	AR	ENSG00000169083	367	PAR-CLIP
mirnet-hsa-244369	hsa-mir-4726-3p	MIMAT0019846	RAB27A	ENSG00000069974	5873	HITS-CLIP
mirnet-hsa-245540	hsa-mir-4729	MIMAT0019851	CALM1	ENSG00000198668	801	PAR-CLIP
mirnet-hsa-246405	hsa-mir-4733-3p	MIMAT0019858	CALM3	ENSG00000160014	808	PAR-CLIP
mirnet-hsa-246804	hsa-mir-4736	MIMAT0019862	CALM3	ENSG00000160014	808	PAR-CLIP
mirnet-hsa-247901	hsa-mir-4742-3p	MIMAT0019873	CALM3	ENSG00000160014	808	PAR-CLIP
mirnet-hsa-248249	hsa-mir-3591-3p	MIMAT0019877	CALM1	ENSG00000198668	801	PAR-CLIP
mirnet-hsa-251649	hsa-mir-4760-3p	MIMAT0019907	CALM1	ENSG00000198668	801	PAR-CLIP
mirnet-hsa-252160	hsa-mir-4763-3p	MIMAT0019913	CALM3	ENSG00000160014	808	PAR-CLIP
mirnet-hsa-252602	hsa-mir-4766-5p	MIMAT0019917	FDXR	ENSG00000161513	2232	PAR-CLIP
mirnet-hsa-253980	hsa-mir-4770	MIMAT0019924	CALM3	ENSG00000160014	808	PAR-CLIP
mirnet-hsa-254158	hsa-mir-4771	MIMAT0019925	SPAM1	ENSG00000106304	6677	PAR-CLIP
mirnet-hsa-254599	hsa-mir-4773	MIMAT0019928	CALM3	ENSG00000160014	808	PAR-CLIP
mirnet-hsa-255234	hsa-mir-4777-5p	MIMAT0019934	CALM1	ENSG00000198668	801	PAR-CLIP
mirnet-hsa-255288	hsa-mir-4777-3p	MIMAT0019935	FDXR	ENSG00000161513	2232	PAR-CLIP
mirnet-hsa-255415	hsa-mir-4778-3p	MIMAT0019937	AR	ENSG00000169083	367	HITS-CLIP
mirnet-hsa-255892	hsa-mir-4780	MIMAT0019939	CD46	ENSG00000117335	4179	PAR-CLIP
mirnet-hsa-256566	hsa-mir-4783-5p	MIMAT0019946	CALM3	ENSG00000160014	808	PAR-CLIP
mirnet-hsa-256871	hsa-mir-1245b-5p	MIMAT0019950	CALM3	ENSG00000160014	808	PAR-CLIP
mirnet-hsa-257080	hsa-mir-2467-3p	MIMAT0019953	AR	ENSG00000169083	367	PAR-CLIP
mirnet-hsa-260061	hsa-mir-4797-5p	MIMAT0019972	RAB27A	ENSG00000069974	5873	HITS-CLIP
mirnet-hsa-260709	hsa-mir-4802-3p	MIMAT0019982	CALM3	ENSG00000160014	808	PAR-CLIP
mirnet-hsa-261536	hsa-mir-1273f	MIMAT0020601	RAB27A	ENSG00000069974	5873	HITS-CLIP
mirnet-hsa-264207	hsa-mir-5007-5p	MIMAT0021035	RAB27A	ENSG00000069974	5873	HITS-CLIP
mirnet-hsa-265000	hsa-mir-5010-5p	MIMAT0021043	AR	ENSG00000169083	367	PAR-CLIP
mirnet-hsa-265155	hsa-mir-5010-3p	MIMAT0021044	AR	ENSG00000169083	367	HITS-CLIP
mirnet-hsa-265324	hsa-mir-5011-5p	MIMAT0021045	AR	ENSG00000169083	367	HITS-CLIP//PAR-CLIP
mirnet-hsa-267055	hsa-mir-5187-5p	MIMAT0021117	CALM3	ENSG00000160014	808	PAR-CLIP
mirnet-hsa-267566	hsa-mir-5192	MIMAT0021123	CALM3	ENSG00000160014	808	PAR-CLIP
mirnet-hsa-267700	hsa-mir-5193	MIMAT0021124	AR	ENSG00000169083	367	HITS-CLIP
mirnet-hsa-267988	hsa-mir-5194	MIMAT0021125	CALM3	ENSG00000160014	808	PAR-CLIP
mirnet-hsa-268843	hsa-mir-5197-3p	MIMAT0021131	CALM3	ENSG00000160014	808	PAR-CLIP
mirnet-hsa-268875	hsa-mir-5197-3p	MIMAT0021131	SPAM1	ENSG00000106304	6677	PAR-CLIP
mirnet-hsa-269191	hsa-mir-4524b-3p	MIMAT0022256	AR	ENSG00000169083	367	PAR-CLIP
mirnet-hsa-270536	hsa-mir-548ar-3p	MIMAT0022266	CALM1	ENSG00000198668	801	PAR-CLIP
mirnet-hsa-271177	hsa-mir-664b-3p	MIMAT0022272	CALM1	ENSG00000198668	801	PAR-CLIP
mirnet-hsa-271393	hsa-mir-5580-3p	MIMAT0022274	CALM2	ENSG00000143933	805	HITS-CLIP//PAR-CLIP
mirnet-hsa-272125	hsa-mir-5582-3p	MIMAT0022280	CALM1	ENSG00000198668	801	PAR-CLIP
mirnet-hsa-272959	hsa-mir-5586-3p	MIMAT0022288	AR	ENSG00000169083	367	PAR-CLIP
mirnet-hsa-274237	hsa-mir-5589-3p	MIMAT0022298	CALM1	ENSG00000198668	801	PAR-CLIP
mirnet-hsa-274352	hsa-mir-5590-5p	MIMAT0022299	CALM2	ENSG00000143933	805	PAR-CLIP
mirnet-hsa-274429	hsa-mir-5590-3p	MIMAT0022300	CALM1	ENSG00000198668	801	PAR-CLIP
mirnet-hsa-275346	hsa-mir-5682	MIMAT0022470	CALM3	ENSG00000160014	808	PAR-CLIP
mirnet-hsa-275414	hsa-mir-548aw	MIMAT0022471	CALM1	ENSG00000198668	801	PAR-CLIP
mirnet-hsa-277820	hsa-mir-5696	MIMAT0022489	CALM1	ENSG00000198668	801	PAR-CLIP
mirnet-hsa-278161	hsa-mir-5698	MIMAT0022491	AR	ENSG00000169083	367	PAR-CLIP
mirnet-hsa-278822	hsa-mir-5700	MIMAT0022493	CALM3	ENSG00000160014	808	PAR-CLIP
mirnet-hsa-279872	hsa-mir-211-3p	MIMAT0022694	CALM3	ENSG00000160014	808	PAR-CLIP
mirnet-hsa-280214	hsa-mir-382-3p	MIMAT0022697	CALM1	ENSG00000198668	801	PAR-CLIP
mirnet-hsa-280419	hsa-mir-450a-1-3p	MIMAT0022700	CD46	ENSG00000117335	4179	HITS-CLIP
mirnet-hsa-281056	hsa-mir-570-5p	MIMAT0022707	CALM1	ENSG00000198668	801	PAR-CLIP
mirnet-hsa-281252	hsa-mir-660-3p	MIMAT0022711	AR	ENSG00000169083	367	HITS-CLIP
mirnet-hsa-282374	hsa-mir-1304-3p	MIMAT0022720	RAB27A	ENSG00000069974	5873	HITS-CLIP
mirnet-hsa-283167	hsa-mir-548g-5p	MIMAT0022722	CALM1	ENSG00000198668	801	PAR-CLIP
mirnet-hsa-283168	hsa-mir-548g-5p	MIMAT0022722	CALM3	ENSG00000160014	808	PAR-CLIP
mirnet-hsa-283426	hsa-mir-548h-3p	MIMAT0022723	AR	ENSG00000169083	367	PAR-CLIP
mirnet-hsa-283724	hsa-mir-1277-5p	MIMAT0022724	AR	ENSG00000169083	367	HITS-CLIP//PAR-CLIP
mirnet-hsa-285130	hsa-mir-548x-5p	MIMAT0022733	CALM1	ENSG00000198668	801	PAR-CLIP
mirnet-hsa-285131	hsa-mir-548x-5p	MIMAT0022733	CALM3	ENSG00000160014	808	PAR-CLIP
mirnet-hsa-285472	hsa-mir-550b-2-5p	MIMAT0022737	CALM2	ENSG00000143933	805	PAR-CLIP
mirnet-hsa-285803	hsa-mir-548aj-5p	MIMAT0022739	CALM1	ENSG00000198668	801	PAR-CLIP
mirnet-hsa-285804	hsa-mir-548aj-5p	MIMAT0022739	CALM3	ENSG00000160014	808	PAR-CLIP
mirnet-hsa-287836	hsa-mir-495-5p	MIMAT0022924	CALM1	ENSG00000198668	801	PAR-CLIP
mirnet-hsa-289026	hsa-mir-1237-5p	MIMAT0022946	CALM3	ENSG00000160014	808	PAR-CLIP
mirnet-hsa-290765	hsa-mir-6077	MIMAT0023702	CALM3	ENSG00000160014	808	PAR-CLIP
mirnet-hsa-291069	hsa-mir-6079	MIMAT0023704	CALM3	ENSG00000160014	808	PAR-CLIP
mirnet-hsa-292445	hsa-mir-6088	MIMAT0023713	CALM3	ENSG00000160014	808	PAR-CLIP
mirnet-hsa-292881	hsa-mir-6124	MIMAT0024597	CALM3	ENSG00000160014	808	PAR-CLIP
mirnet-hsa-296942	hsa-mir-548az-5p	MIMAT0025456	SPAM1	ENSG00000106304	6677	PAR-CLIP
mirnet-hsa-297148	hsa-mir-548az-3p	MIMAT0025457	CALM1	ENSG00000198668	801	PAR-CLIP
mirnet-hsa-298270	hsa-mir-6505-5p	MIMAT0025466	CALM2	ENSG00000143933	805	PAR-CLIP
mirnet-hsa-299506	hsa-mir-6511a-5p	MIMAT0025478	AR	ENSG00000169083	367	PAR-CLIP
mirnet-hsa-300719	hsa-mir-6513-5p	MIMAT0025482	CD46	ENSG00000117335	4179	HITS-CLIP
mirnet-hsa-302642	hsa-mir-6721-5p	MIMAT0025852	CALM3	ENSG00000160014	808	PAR-CLIP
mirnet-hsa-302935	hsa-mir-6722-3p	MIMAT0025854	CALM3	ENSG00000160014	808	PAR-CLIP
mirnet-hsa-303328	hsa-let-7c-3p	MIMAT0026472	CALM1	ENSG00000198668	801	PAR-CLIP
mirnet-hsa-303329	hsa-let-7c-3p	MIMAT0026472	CALM2	ENSG00000143933	805	PAR-CLIP
mirnet-hsa-304059	hsa-mir-153-5p	MIMAT0026480	RAB27A	ENSG00000069974	5873	HITS-CLIP
mirnet-hsa-304324	hsa-mir-190a-3p	MIMAT0026482	AR	ENSG00000169083	367	HITS-CLIP//PAR-CLIP
mirnet-hsa-306100	hsa-mir-511-3p	MIMAT0026606	AR	ENSG00000169083	367	PAR-CLIP
mirnet-hsa-306105	hsa-mir-511-3p	MIMAT0026606	CALM1	ENSG00000198668	801	PAR-CLIP
mirnet-hsa-306625	hsa-mir-520g-5p	MIMAT0026611	CALM1	ENSG00000198668	801	PAR-CLIP
mirnet-hsa-307479	hsa-mir-585-5p	MIMAT0026618	CALM3	ENSG00000160014	808	PAR-CLIP
mirnet-hsa-308439	hsa-mir-651-3p	MIMAT0026624	AR	ENSG00000169083	367	PAR-CLIP
mirnet-hsa-309012	hsa-mir-1468-3p	MIMAT0026638	CALM1	ENSG00000198668	801	PAR-CLIP
mirnet-hsa-309891	hsa-mir-887-5p	MIMAT0026720	CD46	ENSG00000117335	4179	HITS-CLIP
mirnet-hsa-311202	hsa-mir-548f-5p	MIMAT0026739	CALM1	ENSG00000198668	801	PAR-CLIP
mirnet-hsa-311203	hsa-mir-548f-5p	MIMAT0026739	CALM3	ENSG00000160014	808	PAR-CLIP
mirnet-hsa-311463	hsa-mir-1250-3p	MIMAT0026740	CALM1	ENSG00000198668	801	PAR-CLIP
mirnet-hsa-312166	hsa-mir-1910-3p	MIMAT0026917	AR	ENSG00000169083	367	PAR-CLIP
mirnet-hsa-314916	hsa-mir-6728-5p	MIMAT0027357	CALM3	ENSG00000160014	808	PAR-CLIP
mirnet-hsa-315099	hsa-mir-6729-5p	MIMAT0027359	CALM3	ENSG00000160014	808	PAR-CLIP
mirnet-hsa-315445	hsa-mir-6731-5p	MIMAT0027363	AR	ENSG00000169083	367	HITS-CLIP
mirnet-hsa-316069	hsa-mir-6733-5p	MIMAT0027367	AR	ENSG00000169083	367	PAR-CLIP
mirnet-hsa-316337	hsa-mir-6734-5p	MIMAT0027369	CALM3	ENSG00000160014	808	PAR-CLIP
mirnet-hsa-317428	hsa-mir-6738-5p	MIMAT0027377	CALM3	ENSG00000160014	808	PAR-CLIP
mirnet-hsa-317645	hsa-mir-6739-5p	MIMAT0027379	AR	ENSG00000169083	367	PAR-CLIP
mirnet-hsa-318140	hsa-mir-6741-3p	MIMAT0027384	RAB27A	ENSG00000069974	5873	HITS-CLIP
mirnet-hsa-318752	hsa-mir-6743-5p	MIMAT0027387	CALM3	ENSG00000160014	808	PAR-CLIP
mirnet-hsa-320276	hsa-mir-6748-3p	MIMAT0027397	FDXR	ENSG00000161513	2232	PAR-CLIP
mirnet-hsa-321465	hsa-mir-6754-5p	MIMAT0027408	CALM3	ENSG00000160014	808	PAR-CLIP
mirnet-hsa-323142	hsa-mir-6760-3p	MIMAT0027421	CALM3	ENSG00000160014	808	PAR-CLIP
mirnet-hsa-323685	hsa-mir-6764-5p	MIMAT0027428	RAB27A	ENSG00000069974	5873	HITS-CLIP
mirnet-hsa-323942	hsa-mir-6765-5p	MIMAT0027430	CALM2	ENSG00000143933	805	PAR-CLIP
mirnet-hsa-326849	hsa-mir-6778-3p	MIMAT0027457	RAB27A	ENSG00000069974	5873	HITS-CLIP
mirnet-hsa-328852	hsa-mir-6780a-3p	MIMAT0027461	RAB27A	ENSG00000069974	5873	HITS-CLIP
mirnet-hsa-330749	hsa-mir-6786-3p	MIMAT0027473	AR	ENSG00000169083	367	PAR-CLIP
mirnet-hsa-331156	hsa-mir-6788-5p	MIMAT0027476	AR	ENSG00000169083	367	HITS-CLIP
mirnet-hsa-332591	hsa-mir-6792-5p	MIMAT0027484	CALM2	ENSG00000143933	805	PAR-CLIP
mirnet-hsa-333454	hsa-mir-6795-5p	MIMAT0027490	CALM1	ENSG00000198668	801	PAR-CLIP
mirnet-hsa-336826	hsa-mir-6808-5p	MIMAT0027516	CALM3	ENSG00000160014	808	PAR-CLIP
mirnet-hsa-337620	hsa-mir-6809-3p	MIMAT0027519	AR	ENSG00000169083	367	HITS-CLIP
mirnet-hsa-339593	hsa-mir-6818-5p	MIMAT0027536	AR	ENSG00000169083	367	HITS-CLIP
mirnet-hsa-340204	hsa-mir-6820-3p	MIMAT0027541	SPAM1	ENSG00000106304	6677	PAR-CLIP
mirnet-hsa-342879	hsa-mir-6832-5p	MIMAT0027564	RAB27A	ENSG00000069974	5873	HITS-CLIP
mirnet-hsa-344212	hsa-mir-6780b-5p	MIMAT0027572	AR	ENSG00000169083	367	PAR-CLIP
mirnet-hsa-344460	hsa-mir-6780b-3p	MIMAT0027573	CD46	ENSG00000117335	4179	PAR-CLIP
mirnet-hsa-345794	hsa-mir-6840-3p	MIMAT0027583	RAB27A	ENSG00000069974	5873	HITS-CLIP
mirnet-hsa-346198	hsa-mir-6841-3p	MIMAT0027585	CALM1	ENSG00000198668	801	PAR-CLIP
mirnet-hsa-347152	hsa-mir-6846-5p	MIMAT0027592	CALM3	ENSG00000160014	808	PAR-CLIP
mirnet-hsa-347614	hsa-mir-6848-5p	MIMAT0027596	CALM3	ENSG00000160014	808	PAR-CLIP
mirnet-hsa-349677	hsa-mir-6855-5p	MIMAT0027610	RAB27A	ENSG00000069974	5873	HITS-CLIP
mirnet-hsa-351663	hsa-mir-6862-5p	MIMAT0027625	CALM3	ENSG00000160014	808	PAR-CLIP
mirnet-hsa-351971	hsa-mir-6864-3p	MIMAT0027629	RAB27A	ENSG00000069974	5873	HITS-CLIP
mirnet-hsa-352500	hsa-mir-6866-3p	MIMAT0027633	CD46	ENSG00000117335	4179	PAR-CLIP
mirnet-hsa-352584	hsa-mir-6867-5p	MIMAT0027634	AR	ENSG00000169083	367	PAR-CLIP
mirnet-hsa-352593	hsa-mir-6867-5p	MIMAT0027634	CALM1	ENSG00000198668	801	PAR-CLIP
mirnet-hsa-353318	hsa-mir-6868-3p	MIMAT0027637	AR	ENSG00000169083	367	HITS-CLIP
mirnet-hsa-353643	hsa-mir-6870-5p	MIMAT0027640	AR	ENSG00000169083	367	PAR-CLIP
mirnet-hsa-353970	hsa-mir-6871-5p	MIMAT0027642	AR	ENSG00000169083	367	HITS-CLIP
mirnet-hsa-354082	hsa-mir-6871-3p	MIMAT0027643	CALM3	ENSG00000160014	808	PAR-CLIP
mirnet-hsa-354319	hsa-mir-6873-5p	MIMAT0027646	CALM1	ENSG00000198668	801	PAR-CLIP
mirnet-hsa-355786	hsa-mir-6878-5p	MIMAT0027656	AR	ENSG00000169083	367	HITS-CLIP
mirnet-hsa-357075	hsa-mir-6882-5p	MIMAT0027664	CALM1	ENSG00000198668	801	PAR-CLIP
mirnet-hsa-359032	hsa-mir-6887-5p	MIMAT0027674	CALM1	ENSG00000198668	801	PAR-CLIP
mirnet-hsa-359843	hsa-mir-6890-5p	MIMAT0027680	RAB27A	ENSG00000069974	5873	HITS-CLIP
mirnet-hsa-360011	hsa-mir-6890-3p	MIMAT0027681	RAB27A	ENSG00000069974	5873	HITS-CLIP
mirnet-hsa-360897	hsa-mir-6893-5p	MIMAT0027686	CALM3	ENSG00000160014	808	PAR-CLIP
mirnet-hsa-364043	hsa-mir-7111-5p	MIMAT0028119	AR	ENSG00000169083	367	PAR-CLIP
mirnet-hsa-364576	hsa-mir-7112-3p	MIMAT0028122	CALM3	ENSG00000160014	808	PAR-CLIP
mirnet-hsa-366187	hsa-mir-7155-5p	MIMAT0028220	AR	ENSG00000169083	367	PAR-CLIP
mirnet-hsa-370070	hsa-mir-1273h-3p	MIMAT0030416	SPAM1	ENSG00000106304	6677	PAR-CLIP
mirnet-hsa-371582	hsa-mir-7851-3p	MIMAT0030426	CALM2	ENSG00000143933	805	PAR-CLIP
mirnet-hsa-372194	hsa-mir-7856-5p	MIMAT0030431	CALM2	ENSG00000143933	805	PAR-CLIP
mirnet-hsa-372634	hsa-mir-8055	MIMAT0030982	CALM2	ENSG00000143933	805	PAR-CLIP
mirnet-hsa-372683	hsa-mir-8055	MIMAT0030982	RAB27A	ENSG00000069974	5873	HITS-CLIP
mirnet-hsa-374060	hsa-mir-8068	MIMAT0030995	AR	ENSG00000169083	367	PAR-CLIP
mirnet-hsa-375434	hsa-mir-8085	MIMAT0031012	AR	ENSG00000169083	367	HITS-CLIP
mirnet-hsa-375923	hsa-mir-8089	MIMAT0031016	AR	ENSG00000169083	367	PAR-CLIP
mirnet-hsa-376306	hsa-mir-548ba	MIMAT0031175	CALM1	ENSG00000198668	801	PAR-CLIP
mirnet-hsa-378866	hsa-mir-4485-5p	MIMAT0032116	RAB27A	ENSG00000069974	5873	HITS-CLIP
mirnet-hsa-379044	hsa-mir-8485	MIMAT0033692	AR	ENSG00000169083	367	HITS-CLIP//PAR-CLIP
mirnet-hsa-379921	hsa-mir-9500	MIMAT0035542	CALM3	ENSG00000160014	808	PAR-CLIP
mirnet-hsa-380316	hsa-mir-548bb-3p	MIMAT0035704	AR	ENSG00000169083	367	PAR-CLIP
mirnet-hsa-409536	hsa-mir-133a-3p	MIMAT0000427	RAB27A	ENSG00000069974	5873	HITS-CLIP
mirnet-hsa-409537	hsa-mir-154-5p	MIMAT0000452	RAB27A	ENSG00000069974	5873	HITS-CLIP
mirnet-hsa-409538	hsa-mir-181a-2-3p	MIMAT0004558	RAB27A	ENSG00000069974	5873	HITS-CLIP
mirnet-hsa-409539	hsa-mir-3613-5p	MIMAT0017990	RAB27A	ENSG00000069974	5873	PAR-CLIP
mirnet-hsa-409540	hsa-mir-518c-5p	MIMAT0002847	RAB27A	ENSG00000069974	5873	HITS-CLIP
mirnet-hsa-409541	hsa-mir-628-5p	MIMAT0004809	RAB27A	ENSG00000069974	5873	HITS-CLIP
mirnet-hsa-409542	hsa-mir-675-5p	MIMAT0004284	RAB27A	ENSG00000069974	5873	Microarrays
mirnet-hsa-409543	hsa-mir-744-3p	MIMAT0004946	RAB27A	ENSG00000069974	5873	PAR-CLIP
mirnet-hsa-409544	hsa-mir-941	MIMAT0004984	RAB27A	ENSG00000069974	5873	Microarrays
mirnet-hsa-409545	hsa-mir-1-3p	MIMAT0000416	RAB27A	ENSG00000069974	5873	RNA-Seq
mirnet-hsa-409546	hsa-mir-126-3p	MIMAT0000445	RAB27A	ENSG00000069974	5873	Microarrays
mirnet-hsa-409547	hsa-mir-129-2-3p	MIMAT0004605	RAB27A	ENSG00000069974	5873	Microarrays
mirnet-hsa-409548	hsa-mir-147a	MIMAT0000251	RAB27A	ENSG00000069974	5873	Microarrays
mirnet-hsa-409549	hsa-mir-155-5p	MIMAT0000646	RAB27A	ENSG00000069974	5873	Microarrays
mirnet-hsa-409550	hsa-mir-203a-3p	MIMAT0000264	RAB27A	ENSG00000069974	5873	Microarrays
mirnet-hsa-409551	hsa-mir-210-3p	MIMAT0000267	RAB27A	ENSG00000069974	5873	Microarrays
mirnet-hsa-409552	hsa-mir-34a-5p	MIMAT0000255	RAB27A	ENSG00000069974	5873	Microarrays
mirnet-hsa-409553	hsa-mir-376a-5p	MIMAT0003386	RAB27A	ENSG00000069974	5873	Microarrays
mirnet-hsa-409554	hsa-mir-7-5p	MIMAT0000252	RAB27A	ENSG00000069974	5873	Microarrays
mirnet-hsa-409555	hsa-mir-181a-5p	MIMAT0000256	RAB27A	ENSG00000069974	5873	Microarrays
mirnet-hsa-409556	hsa-mir-132-3p	MIMAT0000426	RAB27A	ENSG00000069974	5873	Microarrays
mirnet-hsa-409557	hsa-mir-128-3p	MIMAT0000424	RAB27A	ENSG00000069974	5873	Microarrays
mirnet-hsa-421297	hsa-mir-125a-5p	MIMAT0000443	PGR	ENSG00000082175	5241	HITS-CLIP
mirnet-hsa-421298	hsa-mir-125b-5p	MIMAT0000423	PGR	ENSG00000082175	5241	HITS-CLIP
mirnet-hsa-421299	hsa-mir-128-3p	MIMAT0000424	PGR	ENSG00000082175	5241	HITS-CLIP
mirnet-hsa-421300	hsa-mir-141-3p	MIMAT0000432	PGR	ENSG00000082175	5241	HITS-CLIP
mirnet-hsa-421301	hsa-mir-148a-3p	MIMAT0000243	PGR	ENSG00000082175	5241	HITS-CLIP
mirnet-hsa-421302	hsa-mir-148b-3p	MIMAT0000759	PGR	ENSG00000082175	5241	HITS-CLIP
mirnet-hsa-421303	hsa-mir-181b-5p	MIMAT0000257	PGR	ENSG00000082175	5241	HITS-CLIP
mirnet-hsa-421304	hsa-mir-1825	MIMAT0006765	PGR	ENSG00000082175	5241	HITS-CLIP
mirnet-hsa-421305	hsa-mir-1910-5p	MIMAT0007884	PGR	ENSG00000082175	5241	HITS-CLIP
mirnet-hsa-421306	hsa-mir-19a-3p	MIMAT0000073	PGR	ENSG00000082175	5241	HITS-CLIP
mirnet-hsa-421307	hsa-mir-19b-3p	MIMAT0000074	PGR	ENSG00000082175	5241	HITS-CLIP
mirnet-hsa-421308	hsa-mir-200a-3p	MIMAT0000682	PGR	ENSG00000082175	5241	HITS-CLIP
mirnet-hsa-421309	hsa-mir-212-3p	MIMAT0000269	PGR	ENSG00000082175	5241	HITS-CLIP
mirnet-hsa-421310	hsa-mir-22-3p	MIMAT0000077	PGR	ENSG00000082175	5241	HITS-CLIP
mirnet-hsa-421311	hsa-mir-26a-5p	MIMAT0000082	PGR	ENSG00000082175	5241	HITS-CLIP
mirnet-hsa-421312	hsa-mir-26b-5p	MIMAT0000083	PGR	ENSG00000082175	5241	HITS-CLIP
mirnet-hsa-421313	hsa-mir-30d-5p	MIMAT0000245	PGR	ENSG00000082175	5241	HITS-CLIP
mirnet-hsa-421314	hsa-mir-30e-5p	MIMAT0000692	PGR	ENSG00000082175	5241	HITS-CLIP
mirnet-hsa-421315	hsa-mir-320b	MIMAT0005792	PGR	ENSG00000082175	5241	HITS-CLIP
mirnet-hsa-421316	hsa-mir-320c	MIMAT0005793	PGR	ENSG00000082175	5241	HITS-CLIP
mirnet-hsa-421317	hsa-mir-320d	MIMAT0006764	PGR	ENSG00000082175	5241	HITS-CLIP
mirnet-hsa-421318	hsa-mir-32-3p	MIMAT0004505	PGR	ENSG00000082175	5241	HITS-CLIP
mirnet-hsa-421319	hsa-mir-34a-5p	MIMAT0000255	PGR	ENSG00000082175	5241	Biotin-Microarrays
mirnet-hsa-421320	hsa-mir-361-5p	MIMAT0000703	PGR	ENSG00000082175	5241	HITS-CLIP
mirnet-hsa-421321	hsa-mir-425-5p	MIMAT0003393	PGR	ENSG00000082175	5241	HITS-CLIP
mirnet-hsa-421322	hsa-mir-597-5p	MIMAT0003265	PGR	ENSG00000082175	5241	HITS-CLIP
mirnet-hsa-421323	hsa-mir-647	MIMAT0003317	PGR	ENSG00000082175	5241	HITS-CLIP
mirnet-hsa-421324	hsa-mir-744-3p	MIMAT0004946	PGR	ENSG00000082175	5241	HITS-CLIP
mirnet-hsa-421325	hsa-mir-766-3p	MIMAT0003888	PGR	ENSG00000082175	5241	HITS-CLIP
mirnet-hsa-421326	hsa-mir-877-3p	MIMAT0004950	PGR	ENSG00000082175	5241	HITS-CLIP
mirnet-hsa-421327	hsa-mir-885-5p	MIMAT0004947	PGR	ENSG00000082175	5241	HITS-CLIP
mirnet-hsa-421328	hsa-mir-92a-3p	MIMAT0000092	PGR	ENSG00000082175	5241	HITS-CLIP
mirnet-hsa-421329	hsa-mir-374a-5p	MIMAT0000727	PGR	ENSG00000082175	5241	Microarrays
mirnet-hsa-424879	hsa-mir-138-5p	MIMAT0000430	AKR1B1	ENSG00000085662	231	Microarrays
mirnet-hsa-424880	hsa-mir-124-3p	MIMAT0000422	AKR1B1	ENSG00000085662	231	Microarrays
mirnet-hsa-424881	hsa-mir-128-3p	MIMAT0000424	AKR1B1	ENSG00000085662	231	Microarrays
mirnet-hsa-424882	hsa-mir-129-2-3p	MIMAT0004605	AKR1B1	ENSG00000085662	231	Microarrays
mirnet-hsa-424883	hsa-mir-147a	MIMAT0000251	AKR1B1	ENSG00000085662	231	Microarrays
mirnet-hsa-424884	hsa-mir-191-5p	MIMAT0000440	AKR1B1	ENSG00000085662	231	Microarrays
mirnet-hsa-424885	hsa-mir-29a-3p	MIMAT0000086	AKR1B1	ENSG00000085662	231	Microarrays
mirnet-hsa-424886	hsa-mir-374a-5p	MIMAT0000727	AKR1B1	ENSG00000085662	231	Microarrays
mirnet-hsa-462734	hsa-mir-200b-3p	MIMAT0000318	SPAM1	ENSG00000106304	6677	Microarrays
mirnet-hsa-462735	hsa-mir-27a-3p	MIMAT0000084	SPAM1	ENSG00000106304	6677	Microarrays
mirnet-hsa-472372	hsa-mir-205-5p	MIMAT0000266	AREG	ENSG00000109321	374	AGO-IP
mirnet-hsa-472373	hsa-mir-1343-3p	MIMAT0019776	AREG	ENSG00000109321	374	RNA-Seq
mirnet-hsa-472374	hsa-mir-23b-3p	MIMAT0000418	AREG	ENSG00000109321	374	RNA-Seq
mirnet-hsa-472375	hsa-mir-101-3p	MIMAT0000099	AREG	ENSG00000109321	374	Microarrays
mirnet-hsa-472376	hsa-mir-129-2-3p	MIMAT0004605	AREG	ENSG00000109321	374	Microarrays
mirnet-hsa-472377	hsa-mir-16-5p	MIMAT0000069	AREG	ENSG00000109321	374	Microarrays
mirnet-hsa-472378	hsa-mir-191-5p	MIMAT0000440	AREG	ENSG00000109321	374	Microarrays
mirnet-hsa-472379	hsa-mir-200c-3p	MIMAT0000617	AREG	ENSG00000109321	374	Microarrays
mirnet-hsa-472380	hsa-mir-29a-3p	MIMAT0000086	AREG	ENSG00000109321	374	Microarrays
mirnet-hsa-472381	hsa-mir-29c-3p	MIMAT0000681	AREG	ENSG00000109321	374	Microarrays
mirnet-hsa-472382	hsa-mir-34c-5p	MIMAT0000686	AREG	ENSG00000109321	374	Microarrays
mirnet-hsa-472383	hsa-mir-375	MIMAT0000728	AREG	ENSG00000109321	374	Microarrays
mirnet-hsa-472384	hsa-mir-449a	MIMAT0001541	AREG	ENSG00000109321	374	Microarrays
mirnet-hsa-472385	hsa-mir-449b-5p	MIMAT0003327	AREG	ENSG00000109321	374	Microarrays
mirnet-hsa-472386	hsa-mir-520c-3p	MIMAT0002846	AREG	ENSG00000109321	374	Microarrays
mirnet-hsa-472387	hsa-mir-133a-3p	MIMAT0000427	AREG	ENSG00000109321	374	Microarrays
mirnet-hsa-472388	hsa-mir-122-5p	MIMAT0000421	AREG	ENSG00000109321	374	Microarrays
mirnet-hsa-472389	hsa-mir-9-5p	MIMAT0000441	AREG	ENSG00000109321	374	Microarrays
mirnet-hsa-500126	hsa-mir-138-5p	MIMAT0000430	ZP4	ENSG00000116996	57829	Microarrays
mirnet-hsa-500127	hsa-mir-29b-1-5p	MIMAT0004514	ZP4	ENSG00000116996	57829	PAR-CLIP
mirnet-hsa-500128	hsa-mir-29b-2-5p	MIMAT0004515	ZP4	ENSG00000116996	57829	PAR-CLIP
mirnet-hsa-500129	hsa-mir-23b-3p	MIMAT0000418	ZP4	ENSG00000116996	57829	Microarrays
mirnet-hsa-500130	hsa-mir-27a-3p	MIMAT0000084	ZP4	ENSG00000116996	57829	Microarrays
mirnet-hsa-501100	hsa-let-7a-5p	MIMAT0000062	CD46	ENSG00000117335	4179	PAR-CLIP
mirnet-hsa-501101	hsa-let-7b-5p	MIMAT0000063	CD46	ENSG00000117335	4179	PAR-CLIP, HITS-CLIP, Microarrays
mirnet-hsa-501102	hsa-let-7c-5p	MIMAT0000064	CD46	ENSG00000117335	4179	PAR-CLIP, HITS-CLIP
mirnet-hsa-501103	hsa-let-7e-5p	MIMAT0000066	CD46	ENSG00000117335	4179	PAR-CLIP, HITS-CLIP
mirnet-hsa-501104	hsa-let-7f-5p	MIMAT0000067	CD46	ENSG00000117335	4179	PAR-CLIP, HITS-CLIP
mirnet-hsa-501105	hsa-let-7g-5p	MIMAT0000414	CD46	ENSG00000117335	4179	PAR-CLIP, HITS-CLIP
mirnet-hsa-501106	hsa-let-7i-3p	MIMAT0004585	CD46	ENSG00000117335	4179	HITS-CLIP
mirnet-hsa-501107	hsa-let-7i-5p	MIMAT0000415	CD46	ENSG00000117335	4179	PAR-CLIP
mirnet-hsa-501108	hsa-mir-106b-5p	MIMAT0000680	CD46	ENSG00000117335	4179	HITS-CLIP, PAR-CLIP
mirnet-hsa-501109	hsa-mir-1234-3p	MIMAT0005589	CD46	ENSG00000117335	4179	HITS-CLIP
mirnet-hsa-501110	hsa-mir-125b-2-3p	MIMAT0004603	CD46	ENSG00000117335	4179	HITS-CLIP, PAR-CLIP
mirnet-hsa-501111	hsa-mir-1287-5p	MIMAT0005878	CD46	ENSG00000117335	4179	PAR-CLIP
mirnet-hsa-501112	hsa-mir-133a-3p	MIMAT0000427	CD46	ENSG00000117335	4179	HITS-CLIP
mirnet-hsa-501113	hsa-mir-135a-5p	MIMAT0000428	CD46	ENSG00000117335	4179	HITS-CLIP
mirnet-hsa-501114	hsa-mir-135b-5p	MIMAT0000758	CD46	ENSG00000117335	4179	HITS-CLIP
mirnet-hsa-501115	hsa-mir-141-5p	MIMAT0004598	CD46	ENSG00000117335	4179	HITS-CLIP
mirnet-hsa-501116	hsa-mir-15a-5p	MIMAT0000068	CD46	ENSG00000117335	4179	HITS-CLIP
mirnet-hsa-501117	hsa-mir-15b-5p	MIMAT0000417	CD46	ENSG00000117335	4179	HITS-CLIP
mirnet-hsa-501118	hsa-mir-16-5p	MIMAT0000069	CD46	ENSG00000117335	4179	HITS-CLIP, Microarrays
mirnet-hsa-501119	hsa-mir-181b-5p	MIMAT0000257	CD46	ENSG00000117335	4179	PAR-CLIP
mirnet-hsa-501120	hsa-mir-181c-5p	MIMAT0000258	CD46	ENSG00000117335	4179	PAR-CLIP
mirnet-hsa-501121	hsa-mir-182-5p	MIMAT0000259	CD46	ENSG00000117335	4179	PAR-CLIP
mirnet-hsa-501122	hsa-mir-186-3p	MIMAT0004612	CD46	ENSG00000117335	4179	HITS-CLIP
mirnet-hsa-501123	hsa-mir-1913	MIMAT0007888	CD46	ENSG00000117335	4179	HITS-CLIP
mirnet-hsa-501124	hsa-mir-195-5p	MIMAT0000461	CD46	ENSG00000117335	4179	HITS-CLIP
mirnet-hsa-501125	hsa-mir-197-5p	MIMAT0022691	CD46	ENSG00000117335	4179	PAR-CLIP
mirnet-hsa-501126	hsa-mir-19a-3p	MIMAT0000073	CD46	ENSG00000117335	4179	HITS-CLIP
mirnet-hsa-501127	hsa-mir-19a-5p	MIMAT0004490	CD46	ENSG00000117335	4179	HITS-CLIP
mirnet-hsa-501128	hsa-mir-19b-1-5p	MIMAT0004491	CD46	ENSG00000117335	4179	HITS-CLIP
mirnet-hsa-501129	hsa-mir-203a-3p	MIMAT0000264	CD46	ENSG00000117335	4179	HITS-CLIP
mirnet-hsa-501130	hsa-mir-20a-5p	MIMAT0000075	CD46	ENSG00000117335	4179	HITS-CLIP, PAR-CLIP
mirnet-hsa-501131	hsa-mir-217	MIMAT0000274	CD46	ENSG00000117335	4179	HITS-CLIP
mirnet-hsa-501132	hsa-mir-218-5p	MIMAT0000275	CD46	ENSG00000117335	4179	HITS-CLIP, PAR-CLIP
mirnet-hsa-501133	hsa-mir-219a-5p	MIMAT0000276	CD46	ENSG00000117335	4179	HITS-CLIP
mirnet-hsa-501134	hsa-mir-23a-3p	MIMAT0000078	CD46	ENSG00000117335	4179	HITS-CLIP
mirnet-hsa-501135	hsa-mir-23b-3p	MIMAT0000418	CD46	ENSG00000117335	4179	PAR-CLIP, HITS-CLIP
mirnet-hsa-501136	hsa-mir-26a-5p	MIMAT0000082	CD46	ENSG00000117335	4179	HITS-CLIP
mirnet-hsa-501137	hsa-mir-26b-5p	MIMAT0000083	CD46	ENSG00000117335	4179	HITS-CLIP
mirnet-hsa-501138	hsa-mir-27a-3p	MIMAT0000084	CD46	ENSG00000117335	4179	HITS-CLIP, PAR-CLIP
mirnet-hsa-501139	hsa-mir-27b-3p	MIMAT0000419	CD46	ENSG00000117335	4179	PAR-CLIP
mirnet-hsa-501140	hsa-mir-29a-5p	MIMAT0004503	CD46	ENSG00000117335	4179	HITS-CLIP
mirnet-hsa-501141	hsa-mir-30a-3p	MIMAT0000088	CD46	ENSG00000117335	4179	HITS-CLIP
mirnet-hsa-501142	hsa-mir-30d-3p	MIMAT0004551	CD46	ENSG00000117335	4179	HITS-CLIP
mirnet-hsa-501143	hsa-mir-30e-3p	MIMAT0000693	CD46	ENSG00000117335	4179	PAR-CLIP, HITS-CLIP
mirnet-hsa-501144	hsa-mir-3194-3p	MIMAT0019218	CD46	ENSG00000117335	4179	HITS-CLIP
mirnet-hsa-501145	hsa-mir-3199	MIMAT0015084	CD46	ENSG00000117335	4179	HITS-CLIP
mirnet-hsa-501146	hsa-mir-328-3p	MIMAT0000752	CD46	ENSG00000117335	4179	HITS-CLIP
mirnet-hsa-501147	hsa-mir-34a-3p	MIMAT0004557	CD46	ENSG00000117335	4179	HITS-CLIP
mirnet-hsa-501148	hsa-mir-34a-5p	MIMAT0000255	CD46	ENSG00000117335	4179	PAR-CLIP, Biotin-Microarrays, HITS-CLIP
mirnet-hsa-501149	hsa-mir-362-3p	MIMAT0004683	CD46	ENSG00000117335	4179	HITS-CLIP
mirnet-hsa-501150	hsa-mir-374b-5p	MIMAT0004955	CD46	ENSG00000117335	4179	PAR-CLIP
mirnet-hsa-501151	hsa-mir-378a-3p	MIMAT0000732	CD46	ENSG00000117335	4179	HITS-CLIP
mirnet-hsa-501152	hsa-mir-422a	MIMAT0001339	CD46	ENSG00000117335	4179	HITS-CLIP
mirnet-hsa-501153	hsa-mir-4705	MIMAT0019805	CD46	ENSG00000117335	4179	HITS-CLIP
mirnet-hsa-501154	hsa-mir-4733-5p	MIMAT0019857	CD46	ENSG00000117335	4179	HITS-CLIP
mirnet-hsa-501155	hsa-mir-5008-3p	MIMAT0021040	CD46	ENSG00000117335	4179	HITS-CLIP
mirnet-hsa-501156	hsa-mir-5010-3p	MIMAT0021044	CD46	ENSG00000117335	4179	HITS-CLIP
mirnet-hsa-501157	hsa-mir-522-5p	MIMAT0005451	CD46	ENSG00000117335	4179	IMPACT-Seq
mirnet-hsa-501158	hsa-mir-545-5p	MIMAT0004785	CD46	ENSG00000117335	4179	HITS-CLIP
mirnet-hsa-501159	hsa-mir-556-3p	MIMAT0004793	CD46	ENSG00000117335	4179	HITS-CLIP
mirnet-hsa-501160	hsa-mir-573	MIMAT0003238	CD46	ENSG00000117335	4179	HITS-CLIP
mirnet-hsa-501161	hsa-mir-579-3p	MIMAT0003244	CD46	ENSG00000117335	4179	HITS-CLIP
mirnet-hsa-501162	hsa-mir-590-3p	MIMAT0004801	CD46	ENSG00000117335	4179	HITS-CLIP, PAR-CLIP
mirnet-hsa-501163	hsa-mir-625-3p	MIMAT0004808	CD46	ENSG00000117335	4179	HITS-CLIP
mirnet-hsa-501164	hsa-mir-651-5p	MIMAT0003321	CD46	ENSG00000117335	4179	HITS-CLIP
mirnet-hsa-501165	hsa-mir-7-1-3p	MIMAT0004553	CD46	ENSG00000117335	4179	HITS-CLIP
mirnet-hsa-501166	hsa-mir-942-5p	MIMAT0004985	CD46	ENSG00000117335	4179	HITS-CLIP
mirnet-hsa-501167	hsa-mir-9-5p	MIMAT0000441	CD46	ENSG00000117335	4179	HITS-CLIP, PAR-CLIP
mirnet-hsa-501168	hsa-mir-1301-3p	MIMAT0005797	CD46	ENSG00000117335	4179	HITS-CLIP
mirnet-hsa-501169	hsa-mir-17-5p	MIMAT0000070	CD46	ENSG00000117335	4179	HITS-CLIP
mirnet-hsa-501170	hsa-mir-20b-5p	MIMAT0001413	CD46	ENSG00000117335	4179	HITS-CLIP
mirnet-hsa-501171	hsa-mir-29a-3p	MIMAT0000086	CD46	ENSG00000117335	4179	HITS-CLIP
mirnet-hsa-501172	hsa-mir-29b-3p	MIMAT0000100	CD46	ENSG00000117335	4179	HITS-CLIP
mirnet-hsa-501173	hsa-mir-29c-3p	MIMAT0000681	CD46	ENSG00000117335	4179	HITS-CLIP
mirnet-hsa-501174	hsa-mir-495-3p	MIMAT0002817	CD46	ENSG00000117335	4179	HITS-CLIP
mirnet-hsa-501175	hsa-mir-1-3p	MIMAT0000416	CD46	ENSG00000117335	4179	RPF-Seq, RNA-Seq, Microarrays
mirnet-hsa-501176	hsa-mir-155-5p	MIMAT0000646	CD46	ENSG00000117335	4179	pSILAC, RNA-Seq, Microarrays
mirnet-hsa-501177	hsa-mir-210-3p	MIMAT0000267	CD46	ENSG00000117335	4179	Microarrays
mirnet-hsa-501178	hsa-mir-30a-5p	MIMAT0000087	CD46	ENSG00000117335	4179	Microarrays
mirnet-hsa-513747	hsa-mir-124-3p	MIMAT0000422	PAEP	ENSG00000122133	5047	Microarrays
mirnet-hsa-513748	hsa-mir-146a-5p	MIMAT0000449	PAEP	ENSG00000122133	5047	Microarrays
mirnet-hsa-513749	hsa-mir-182-5p	MIMAT0000259	PAEP	ENSG00000122133	5047	Microarrays
mirnet-hsa-513750	hsa-mir-26a-5p	MIMAT0000082	PAEP	ENSG00000122133	5047	Microarrays
mirnet-hsa-513751	hsa-mir-27a-3p	MIMAT0000084	PAEP	ENSG00000122133	5047	Microarrays
mirnet-hsa-585558	hsa-let-7a-3p	MIMAT0004481	CALM2	ENSG00000143933	805	HITS-CLIP
mirnet-hsa-585559	hsa-let-7b-3p	MIMAT0004482	CALM2	ENSG00000143933	805	HITS-CLIP
mirnet-hsa-585560	hsa-mir-101-3p	MIMAT0000099	CALM2	ENSG00000143933	805	PAR-CLIP, Microarrays
mirnet-hsa-585561	hsa-mir-136-5p	MIMAT0000448	CALM2	ENSG00000143933	805	HITS-CLIP
mirnet-hsa-585562	hsa-mir-141-3p	MIMAT0000432	CALM2	ENSG00000143933	805	HITS-CLIP
mirnet-hsa-585563	hsa-mir-148a-5p	MIMAT0004549	CALM2	ENSG00000143933	805	HITS-CLIP
mirnet-hsa-585564	hsa-mir-148b-5p	MIMAT0004699	CALM2	ENSG00000143933	805	HITS-CLIP
mirnet-hsa-585565	hsa-mir-150-3p	MIMAT0004610	CALM2	ENSG00000143933	805	HITS-CLIP
mirnet-hsa-585566	hsa-mir-17-3p	MIMAT0000071	CALM2	ENSG00000143933	805	PAR-CLIP
mirnet-hsa-585567	hsa-mir-181a-5p	MIMAT0000256	CALM2	ENSG00000143933	805	HITS-CLIP
mirnet-hsa-585568	hsa-mir-181b-5p	MIMAT0000257	CALM2	ENSG00000143933	805	HITS-CLIP
mirnet-hsa-585569	hsa-mir-181c-5p	MIMAT0000258	CALM2	ENSG00000143933	805	HITS-CLIP
mirnet-hsa-585570	hsa-mir-181d-5p	MIMAT0002821	CALM2	ENSG00000143933	805	HITS-CLIP
mirnet-hsa-585571	hsa-mir-18a-5p	MIMAT0000072	CALM2	ENSG00000143933	805	HITS-CLIP
mirnet-hsa-585572	hsa-mir-18b-5p	MIMAT0001412	CALM2	ENSG00000143933	805	HITS-CLIP
mirnet-hsa-585573	hsa-mir-194-3p	MIMAT0004671	CALM2	ENSG00000143933	805	HITS-CLIP
mirnet-hsa-585574	hsa-mir-199a-3p	MIMAT0000232	CALM2	ENSG00000143933	805	HITS-CLIP, PAR-CLIP
mirnet-hsa-585575	hsa-mir-199b-3p	MIMAT0004563	CALM2	ENSG00000143933	805	HITS-CLIP
mirnet-hsa-585576	hsa-mir-19a-3p	MIMAT0000073	CALM2	ENSG00000143933	805	PAR-CLIP, HITS-CLIP, Chimeric fragments
mirnet-hsa-585577	hsa-mir-19b-3p	MIMAT0000074	CALM2	ENSG00000143933	805	PAR-CLIP, HITS-CLIP, Chimeric fragments
mirnet-hsa-585578	hsa-mir-200a-3p	MIMAT0000682	CALM2	ENSG00000143933	805	HITS-CLIP
mirnet-hsa-585579	hsa-mir-2114-5p	MIMAT0011156	CALM2	ENSG00000143933	805	HITS-CLIP
mirnet-hsa-585580	hsa-mir-219a-1-3p	MIMAT0004567	CALM2	ENSG00000143933	805	HITS-CLIP
mirnet-hsa-585581	hsa-mir-23a-3p	MIMAT0000078	CALM2	ENSG00000143933	805	HITS-CLIP
mirnet-hsa-585582	hsa-mir-23b-3p	MIMAT0000418	CALM2	ENSG00000143933	805	HITS-CLIP, PAR-CLIP, RNA-Seq
mirnet-hsa-585583	hsa-mir-23c	MIMAT0018000	CALM2	ENSG00000143933	805	HITS-CLIP
mirnet-hsa-585584	hsa-mir-27a-5p	MIMAT0004501	CALM2	ENSG00000143933	805	HITS-CLIP
mirnet-hsa-585585	hsa-mir-31-5p	MIMAT0000089	CALM2	ENSG00000143933	805	PAR-CLIP
mirnet-hsa-585586	hsa-mir-32-3p	MIMAT0004505	CALM2	ENSG00000143933	805	PAR-CLIP
mirnet-hsa-585587	hsa-mir-335-5p	MIMAT0000765	CALM2	ENSG00000143933	805	HITS-CLIP
mirnet-hsa-585588	hsa-mir-3619-3p	MIMAT0019219	CALM2	ENSG00000143933	805	HITS-CLIP
mirnet-hsa-585589	hsa-mir-362-3p	MIMAT0004683	CALM2	ENSG00000143933	805	HITS-CLIP
mirnet-hsa-585590	hsa-mir-424-5p	MIMAT0001341	CALM2	ENSG00000143933	805	HITS-CLIP
mirnet-hsa-585591	hsa-mir-425-5p	MIMAT0003393	CALM2	ENSG00000143933	805	PAR-CLIP
mirnet-hsa-585592	hsa-mir-432-5p	MIMAT0002814	CALM2	ENSG00000143933	805	HITS-CLIP
mirnet-hsa-585593	hsa-mir-4742-3p	MIMAT0019873	CALM2	ENSG00000143933	805	HITS-CLIP
mirnet-hsa-585594	hsa-mir-490-3p	MIMAT0002806	CALM2	ENSG00000143933	805	HITS-CLIP
mirnet-hsa-585595	hsa-mir-497-5p	MIMAT0002820	CALM2	ENSG00000143933	805	HITS-CLIP
mirnet-hsa-585596	hsa-mir-576-5p	MIMAT0003241	CALM2	ENSG00000143933	805	PAR-CLIP
mirnet-hsa-585597	hsa-mir-584-5p	MIMAT0003249	CALM2	ENSG00000143933	805	HITS-CLIP
mirnet-hsa-585598	hsa-mir-590-3p	MIMAT0004801	CALM2	ENSG00000143933	805	PAR-CLIP
mirnet-hsa-585599	hsa-mir-592	MIMAT0003260	CALM2	ENSG00000143933	805	HITS-CLIP
mirnet-hsa-585600	hsa-mir-606	MIMAT0003274	CALM2	ENSG00000143933	805	HITS-CLIP
mirnet-hsa-585601	hsa-mir-624-5p	MIMAT0003293	CALM2	ENSG00000143933	805	HITS-CLIP
mirnet-hsa-585602	hsa-mir-628-5p	MIMAT0004809	CALM2	ENSG00000143933	805	HITS-CLIP
mirnet-hsa-585603	hsa-mir-651-5p	MIMAT0003321	CALM2	ENSG00000143933	805	PAR-CLIP
mirnet-hsa-585604	hsa-mir-7-1-3p	MIMAT0004553	CALM2	ENSG00000143933	805	HITS-CLIP
mirnet-hsa-585605	hsa-mir-7-5p	MIMAT0000252	CALM2	ENSG00000143933	805	HITS-CLIP, PAR-CLIP
mirnet-hsa-585606	hsa-mir-99a-5p	MIMAT0000097	CALM2	ENSG00000143933	805	PAR-CLIP
mirnet-hsa-585607	hsa-mir-99b-5p	MIMAT0000689	CALM2	ENSG00000143933	805	PAR-CLIP, Chimeric fragments
mirnet-hsa-585608	hsa-mir-142-5p	MIMAT0000433	CALM2	ENSG00000143933	805	Chimeric fragments
mirnet-hsa-585609	hsa-mir-302a-3p	MIMAT0000684	CALM2	ENSG00000143933	805	Chimeric fragments
mirnet-hsa-585610	hsa-mir-302b-3p	MIMAT0000715	CALM2	ENSG00000143933	805	Chimeric fragments
mirnet-hsa-585611	hsa-mir-302c-3p	MIMAT0000717	CALM2	ENSG00000143933	805	Chimeric fragments
mirnet-hsa-585612	hsa-mir-302d-3p	MIMAT0000718	CALM2	ENSG00000143933	805	Chimeric fragments
mirnet-hsa-585613	hsa-mir-302e	MIMAT0005931	CALM2	ENSG00000143933	805	Chimeric fragments
mirnet-hsa-585614	hsa-mir-342-3p	MIMAT0000753	CALM2	ENSG00000143933	805	Chimeric fragments
mirnet-hsa-626372	hsa-let-7a-5p	MIMAT0000062	CALM3	ENSG00000160014	808	HITS-CLIP, PAR-CLIP
mirnet-hsa-626373	hsa-let-7b-5p	MIMAT0000063	CALM3	ENSG00000160014	808	HITS-CLIP, PAR-CLIP
mirnet-hsa-626374	hsa-let-7c-5p	MIMAT0000064	CALM3	ENSG00000160014	808	HITS-CLIP
mirnet-hsa-626375	hsa-let-7f-5p	MIMAT0000067	CALM3	ENSG00000160014	808	HITS-CLIP, PAR-CLIP
mirnet-hsa-626376	hsa-let-7g-5p	MIMAT0000414	CALM3	ENSG00000160014	808	HITS-CLIP, PAR-CLIP
mirnet-hsa-626377	hsa-let-7i-5p	MIMAT0000415	CALM3	ENSG00000160014	808	HITS-CLIP, PAR-CLIP
mirnet-hsa-626378	hsa-mir-10b-3p	MIMAT0004556	CALM3	ENSG00000160014	808	HITS-CLIP
mirnet-hsa-626379	hsa-mir-1301-3p	MIMAT0005797	CALM3	ENSG00000160014	808	HITS-CLIP
mirnet-hsa-626380	hsa-mir-137	MIMAT0000429	CALM3	ENSG00000160014	808	HITS-CLIP
mirnet-hsa-626381	hsa-mir-149-5p	MIMAT0000450	CALM3	ENSG00000160014	808	HITS-CLIP
mirnet-hsa-626382	hsa-mir-15a-3p	MIMAT0004488	CALM3	ENSG00000160014	808	PAR-CLIP
mirnet-hsa-626383	hsa-mir-16-5p	MIMAT0000069	CALM3	ENSG00000160014	808	PAR-CLIP, Microarrays
mirnet-hsa-626384	hsa-mir-181a-3p	MIMAT0000270	CALM3	ENSG00000160014	808	HITS-CLIP
mirnet-hsa-626385	hsa-mir-181a-5p	MIMAT0000256	CALM3	ENSG00000160014	808	HITS-CLIP
mirnet-hsa-626386	hsa-mir-181b-5p	MIMAT0000257	CALM3	ENSG00000160014	808	HITS-CLIP
mirnet-hsa-626387	hsa-mir-181d-5p	MIMAT0002821	CALM3	ENSG00000160014	808	HITS-CLIP
mirnet-hsa-626388	hsa-mir-1908-5p	MIMAT0007881	CALM3	ENSG00000160014	808	HITS-CLIP
mirnet-hsa-626389	hsa-mir-190a-5p	MIMAT0000458	CALM3	ENSG00000160014	808	HITS-CLIP
mirnet-hsa-626390	hsa-mir-190b	MIMAT0004929	CALM3	ENSG00000160014	808	HITS-CLIP
mirnet-hsa-626391	hsa-mir-2110	MIMAT0010133	CALM3	ENSG00000160014	808	HITS-CLIP
mirnet-hsa-626392	hsa-mir-222-5p	MIMAT0004569	CALM3	ENSG00000160014	808	HITS-CLIP
mirnet-hsa-626393	hsa-mir-22-3p	MIMAT0000077	CALM3	ENSG00000160014	808	HITS-CLIP
mirnet-hsa-626394	hsa-mir-224-5p	MIMAT0000281	CALM3	ENSG00000160014	808	HITS-CLIP
mirnet-hsa-626395	hsa-mir-2278	MIMAT0011778	CALM3	ENSG00000160014	808	HITS-CLIP
mirnet-hsa-626396	hsa-mir-2355-3p	MIMAT0017950	CALM3	ENSG00000160014	808	HITS-CLIP
mirnet-hsa-626397	hsa-mir-26b-5p	MIMAT0000083	CALM3	ENSG00000160014	808	PAR-CLIP
mirnet-hsa-626398	hsa-mir-27a-3p	MIMAT0000084	CALM3	ENSG00000160014	808	HITS-CLIP, PAR-CLIP
mirnet-hsa-626399	hsa-mir-27a-5p	MIMAT0004501	CALM3	ENSG00000160014	808	HITS-CLIP
mirnet-hsa-626400	hsa-mir-28-5p	MIMAT0000085	CALM3	ENSG00000160014	808	HITS-CLIP
mirnet-hsa-626401	hsa-mir-296-5p	MIMAT0000690	CALM3	ENSG00000160014	808	HITS-CLIP
mirnet-hsa-626402	hsa-mir-3127-5p	MIMAT0014990	CALM3	ENSG00000160014	808	HITS-CLIP
mirnet-hsa-626403	hsa-mir-3145-3p	MIMAT0015016	CALM3	ENSG00000160014	808	HITS-CLIP
mirnet-hsa-626404	hsa-mir-320b	MIMAT0005792	CALM3	ENSG00000160014	808	HITS-CLIP
mirnet-hsa-626405	hsa-mir-320c	MIMAT0005793	CALM3	ENSG00000160014	808	HITS-CLIP
mirnet-hsa-626406	hsa-mir-320d	MIMAT0006764	CALM3	ENSG00000160014	808	HITS-CLIP
mirnet-hsa-626407	hsa-mir-324-3p	MIMAT0000762	CALM3	ENSG00000160014	808	HITS-CLIP
mirnet-hsa-626408	hsa-mir-328-3p	MIMAT0000752	CALM3	ENSG00000160014	808	HITS-CLIP
mirnet-hsa-626409	hsa-mir-34c-5p	MIMAT0000686	CALM3	ENSG00000160014	808	HITS-CLIP
mirnet-hsa-626410	hsa-mir-361-5p	MIMAT0000703	CALM3	ENSG00000160014	808	HITS-CLIP
mirnet-hsa-626411	hsa-mir-362-3p	MIMAT0004683	CALM3	ENSG00000160014	808	HITS-CLIP
mirnet-hsa-626412	hsa-mir-3677-5p	MIMAT0019221	CALM3	ENSG00000160014	808	HITS-CLIP
mirnet-hsa-626413	hsa-mir-374a-3p	MIMAT0004688	CALM3	ENSG00000160014	808	HITS-CLIP
mirnet-hsa-626414	hsa-mir-375	MIMAT0000728	CALM3	ENSG00000160014	808	HITS-CLIP
mirnet-hsa-626415	hsa-mir-424-5p	MIMAT0001341	CALM3	ENSG00000160014	808	HITS-CLIP
mirnet-hsa-626416	hsa-mir-425-5p	MIMAT0003393	CALM3	ENSG00000160014	808	HITS-CLIP
mirnet-hsa-626417	hsa-mir-4286	MIMAT0016916	CALM3	ENSG00000160014	808	HITS-CLIP
mirnet-hsa-626418	hsa-mir-4429	MIMAT0018944	CALM3	ENSG00000160014	808	HITS-CLIP
mirnet-hsa-626419	hsa-mir-4482-5p	MIMAT0019016	CALM3	ENSG00000160014	808	HITS-CLIP
mirnet-hsa-626420	hsa-mir-449b-5p	MIMAT0003327	CALM3	ENSG00000160014	808	HITS-CLIP
mirnet-hsa-626421	hsa-mir-452-3p	MIMAT0001636	CALM3	ENSG00000160014	808	HITS-CLIP
mirnet-hsa-626422	hsa-mir-4783-3p	MIMAT0019947	CALM3	ENSG00000160014	808	HITS-CLIP
mirnet-hsa-626423	hsa-mir-484	MIMAT0002174	CALM3	ENSG00000160014	808	PAR-CLIP
mirnet-hsa-626424	hsa-mir-501-3p	MIMAT0004774	CALM3	ENSG00000160014	808	PAR-CLIP, HITS-CLIP
mirnet-hsa-626425	hsa-mir-501-5p	MIMAT0002872	CALM3	ENSG00000160014	808	HITS-CLIP
mirnet-hsa-626426	hsa-mir-502-3p	MIMAT0004775	CALM3	ENSG00000160014	808	HITS-CLIP
mirnet-hsa-626427	hsa-mir-505-5p	MIMAT0004776	CALM3	ENSG00000160014	808	PAR-CLIP, HITS-CLIP
mirnet-hsa-626428	hsa-mir-518a-3p	MIMAT0002863	CALM3	ENSG00000160014	808	HITS-CLIP
mirnet-hsa-626429	hsa-mir-548n	MIMAT0005916	CALM3	ENSG00000160014	808	HITS-CLIP
mirnet-hsa-626430	hsa-mir-556-5p	MIMAT0003220	CALM3	ENSG00000160014	808	HITS-CLIP
mirnet-hsa-626431	hsa-mir-557	MIMAT0003221	CALM3	ENSG00000160014	808	HITS-CLIP
mirnet-hsa-626432	hsa-mir-561-5p	MIMAT0022706	CALM3	ENSG00000160014	808	HITS-CLIP
mirnet-hsa-626433	hsa-mir-576-3p	MIMAT0004796	CALM3	ENSG00000160014	808	HITS-CLIP
mirnet-hsa-626434	hsa-mir-632	MIMAT0003302	CALM3	ENSG00000160014	808	HITS-CLIP
mirnet-hsa-626435	hsa-mir-671-5p	MIMAT0003880	CALM3	ENSG00000160014	808	HITS-CLIP
mirnet-hsa-626436	hsa-mir-708-5p	MIMAT0004926	CALM3	ENSG00000160014	808	HITS-CLIP
mirnet-hsa-626437	hsa-mir-766-5p	MIMAT0022714	CALM3	ENSG00000160014	808	HITS-CLIP
mirnet-hsa-626438	hsa-mir-874-3p	MIMAT0004911	CALM3	ENSG00000160014	808	HITS-CLIP
mirnet-hsa-626439	hsa-mir-92a-1-5p	MIMAT0004507	CALM3	ENSG00000160014	808	HITS-CLIP
mirnet-hsa-626440	hsa-mir-937-3p	MIMAT0004980	CALM3	ENSG00000160014	808	HITS-CLIP
mirnet-hsa-626441	hsa-mir-9-5p	MIMAT0000441	CALM3	ENSG00000160014	808	HITS-CLIP
mirnet-hsa-626442	hsa-mir-98-5p	MIMAT0000096	CALM3	ENSG00000160014	808	HITS-CLIP, PAR-CLIP
mirnet-hsa-626443	hsa-mir-485-5p	MIMAT0002175	CALM3	ENSG00000160014	808	HITS-CLIP
mirnet-hsa-626444	hsa-mir-495-3p	MIMAT0002817	CALM3	ENSG00000160014	808	HITS-CLIP
mirnet-hsa-626445	hsa-mir-124-3p	MIMAT0000422	CALM3	ENSG00000160014	808	RNA-Seq, Microarrays
mirnet-hsa-626446	hsa-mir-155-5p	MIMAT0000646	CALM3	ENSG00000160014	808	RNA-Seq, Microarrays
mirnet-hsa-626447	hsa-mir-23b-3p	MIMAT0000418	CALM3	ENSG00000160014	808	RNA-Seq
mirnet-hsa-626448	hsa-mir-10b-5p	MIMAT0000254	CALM3	ENSG00000160014	808	Microarrays
mirnet-hsa-626449	hsa-mir-128-3p	MIMAT0000424	CALM3	ENSG00000160014	808	Microarrays
mirnet-hsa-626450	hsa-mir-146a-5p	MIMAT0000449	CALM3	ENSG00000160014	808	Microarrays
mirnet-hsa-626451	hsa-mir-210-3p	MIMAT0000267	CALM3	ENSG00000160014	808	Microarrays
mirnet-hsa-626452	hsa-mir-26a-5p	MIMAT0000082	CALM3	ENSG00000160014	808	Microarrays
mirnet-hsa-630547	hsa-mir-103a-3p	MIMAT0000101	FDXR	ENSG00000161513	2232	HITS-CLIP
mirnet-hsa-630548	hsa-mir-107	MIMAT0000104	FDXR	ENSG00000161513	2232	HITS-CLIP
mirnet-hsa-630549	hsa-mir-1226-3p	MIMAT0005577	FDXR	ENSG00000161513	2232	HITS-CLIP
mirnet-hsa-630550	hsa-mir-1243	MIMAT0005894	FDXR	ENSG00000161513	2232	HITS-CLIP
mirnet-hsa-630551	hsa-mir-149-5p	MIMAT0000450	FDXR	ENSG00000161513	2232	HITS-CLIP
mirnet-hsa-630552	hsa-mir-15a-5p	MIMAT0000068	FDXR	ENSG00000161513	2232	HITS-CLIP
mirnet-hsa-630553	hsa-mir-221-5p	MIMAT0004568	FDXR	ENSG00000161513	2232	HITS-CLIP
mirnet-hsa-630554	hsa-mir-2355-5p	MIMAT0016895	FDXR	ENSG00000161513	2232	HITS-CLIP
mirnet-hsa-630555	hsa-mir-24-3p	MIMAT0000080	FDXR	ENSG00000161513	2232	HITS-CLIP
mirnet-hsa-630556	hsa-mir-3065-3p	MIMAT0015378	FDXR	ENSG00000161513	2232	HITS-CLIP
mirnet-hsa-630557	hsa-mir-320e	MIMAT0015072	FDXR	ENSG00000161513	2232	HITS-CLIP
mirnet-hsa-630558	hsa-mir-328-3p	MIMAT0000752	FDXR	ENSG00000161513	2232	HITS-CLIP
mirnet-hsa-630559	hsa-mir-330-3p	MIMAT0000751	FDXR	ENSG00000161513	2232	HITS-CLIP
mirnet-hsa-630560	hsa-mir-339-5p	MIMAT0000764	FDXR	ENSG00000161513	2232	HITS-CLIP
mirnet-hsa-630561	hsa-mir-342-5p	MIMAT0004694	FDXR	ENSG00000161513	2232	HITS-CLIP
mirnet-hsa-630562	hsa-mir-421	MIMAT0003339	FDXR	ENSG00000161513	2232	HITS-CLIP
mirnet-hsa-630563	hsa-mir-424-5p	MIMAT0001341	FDXR	ENSG00000161513	2232	HITS-CLIP
mirnet-hsa-630564	hsa-mir-4786-3p	MIMAT0019955	FDXR	ENSG00000161513	2232	HITS-CLIP
mirnet-hsa-630565	hsa-mir-497-3p	MIMAT0004768	FDXR	ENSG00000161513	2232	HITS-CLIP
mirnet-hsa-630566	hsa-mir-497-5p	MIMAT0002820	FDXR	ENSG00000161513	2232	HITS-CLIP
mirnet-hsa-630567	hsa-mir-503-5p	MIMAT0002874	FDXR	ENSG00000161513	2232	HITS-CLIP
mirnet-hsa-630568	hsa-mir-873-5p	MIMAT0004953	FDXR	ENSG00000161513	2232	HITS-CLIP
mirnet-hsa-630569	hsa-mir-124-3p	MIMAT0000422	FDXR	ENSG00000161513	2232	Microarrays
mirnet-hsa-630570	hsa-mir-129-2-3p	MIMAT0004605	FDXR	ENSG00000161513	2232	Microarrays
mirnet-hsa-630571	hsa-mir-147a	MIMAT0000251	FDXR	ENSG00000161513	2232	Microarrays
mirnet-hsa-630572	hsa-mir-155-5p	MIMAT0000646	FDXR	ENSG00000161513	2232	Microarrays
mirnet-hsa-630573	hsa-mir-21-3p	MIMAT0004494	FDXR	ENSG00000161513	2232	Microarrays
mirnet-hsa-630574	hsa-mir-23b-3p	MIMAT0000418	FDXR	ENSG00000161513	2232	Microarrays
mirnet-hsa-630575	hsa-mir-27a-3p	MIMAT0000084	FDXR	ENSG00000161513	2232	Microarrays
mirnet-hsa-630576	hsa-mir-27a-5p	MIMAT0004501	FDXR	ENSG00000161513	2232	Microarrays
mirnet-hsa-630577	hsa-mir-7-5p	MIMAT0000252	FDXR	ENSG00000161513	2232	Microarrays
mirnet-hsa-638288	hsa-mir-103a-3p	MIMAT0000101	ALB	ENSG00000163631	213	HITS-CLIP
mirnet-hsa-638289	hsa-mir-107	MIMAT0000104	ALB	ENSG00000163631	213	HITS-CLIP
mirnet-hsa-638290	hsa-mir-29b-2-5p	MIMAT0004515	ALB	ENSG00000163631	213	HITS-CLIP
mirnet-hsa-638291	hsa-mir-30a-5p	MIMAT0000087	ALB	ENSG00000163631	213	pSILAC
mirnet-hsa-638292	hsa-mir-1-3p	MIMAT0000416	ALB	ENSG00000163631	213	pSILAC
mirnet-hsa-638293	hsa-mir-155-5p	MIMAT0000646	ALB	ENSG00000163631	213	pSILAC
mirnet-hsa-638294	hsa-mir-124-3p	MIMAT0000422	ALB	ENSG00000163631	213	Microarrays
mirnet-hsa-638295	hsa-mir-203a-3p	MIMAT0000264	ALB	ENSG00000163631	213	Microarrays
mirnet-hsa-638296	hsa-mir-27a-5p	MIMAT0004501	ALB	ENSG00000163631	213	Microarrays
mirnet-hsa-667282	hsa-let-7d-5p	MIMAT0000065	AR	ENSG00000169083	367	PAR-CLIP
mirnet-hsa-667283	hsa-mir-16-5p	MIMAT0000069	AR	ENSG00000169083	367	PAR-CLIP, Microarrays
mirnet-hsa-667284	hsa-mir-181b-5p	MIMAT0000257	AR	ENSG00000169083	367	HITS-CLIP
mirnet-hsa-667285	hsa-mir-183-5p	MIMAT0000261	AR	ENSG00000169083	367	HITS-CLIP
mirnet-hsa-667286	hsa-mir-27a-5p	MIMAT0004501	AR	ENSG00000169083	367	HITS-CLIP, Microarrays
mirnet-hsa-667287	hsa-mir-30a-5p	MIMAT0000087	AR	ENSG00000169083	367	HITS-CLIP
mirnet-hsa-667288	hsa-mir-30d-5p	MIMAT0000245	AR	ENSG00000169083	367	HITS-CLIP
mirnet-hsa-667289	hsa-mir-30e-5p	MIMAT0000692	AR	ENSG00000169083	367	HITS-CLIP
mirnet-hsa-667290	hsa-mir-3180-3p	MIMAT0015058	AR	ENSG00000169083	367	HITS-CLIP
mirnet-hsa-667291	hsa-mir-454-3p	MIMAT0003885	AR	ENSG00000169083	367	HITS-CLIP
mirnet-hsa-667292	hsa-mir-522-5p	MIMAT0005451	AR	ENSG00000169083	367	IMPACT-Seq
mirnet-hsa-667293	hsa-mir-548l	MIMAT0005889	AR	ENSG00000169083	367	HITS-CLIP
mirnet-hsa-667294	hsa-mir-548n	MIMAT0005916	AR	ENSG00000169083	367	HITS-CLIP
mirnet-hsa-667295	hsa-mir-96-5p	MIMAT0000095	AR	ENSG00000169083	367	HITS-CLIP
mirnet-hsa-667296	hsa-mir-203a-3p	MIMAT0000264	AR	ENSG00000169083	367	Microarrays
mirnet-hsa-667297	hsa-mir-21-3p	MIMAT0004494	AR	ENSG00000169083	367	Microarrays
mirnet-hsa-667298	hsa-mir-520c-3p	MIMAT0002846	AR	ENSG00000169083	367	Microarrays
mirnet-hsa-723293	hsa-mir-24-3p	MIMAT0000080	ZP3	ENSG00000188372	7784	HITS-CLIP
mirnet-hsa-723294	hsa-mir-378a-3p	MIMAT0000732	ZP3	ENSG00000188372	7784	HITS-CLIP
mirnet-hsa-723295	hsa-mir-122-5p	MIMAT0000421	ZP3	ENSG00000188372	7784	Microarrays
mirnet-hsa-723296	hsa-mir-124-3p	MIMAT0000422	ZP3	ENSG00000188372	7784	Microarrays
mirnet-hsa-740226	hsa-let-7a-5p	MIMAT0000062	CALM1	ENSG00000198668	801	PAR-CLIP
mirnet-hsa-740227	hsa-let-7b-5p	MIMAT0000063	CALM1	ENSG00000198668	801	PAR-CLIP, Microarrays
mirnet-hsa-740228	hsa-let-7c-5p	MIMAT0000064	CALM1	ENSG00000198668	801	PAR-CLIP
mirnet-hsa-740229	hsa-let-7e-5p	MIMAT0000066	CALM1	ENSG00000198668	801	PAR-CLIP
mirnet-hsa-740230	hsa-let-7g-5p	MIMAT0000414	CALM1	ENSG00000198668	801	PAR-CLIP
mirnet-hsa-740231	hsa-let-7i-5p	MIMAT0000415	CALM1	ENSG00000198668	801	PAR-CLIP
mirnet-hsa-740232	hsa-mir-103a-2-5p	MIMAT0009196	CALM1	ENSG00000198668	801	HITS-CLIP
mirnet-hsa-740233	hsa-mir-106b-5p	MIMAT0000680	CALM1	ENSG00000198668	801	PAR-CLIP
mirnet-hsa-740234	hsa-mir-1185-5p	MIMAT0005798	CALM1	ENSG00000198668	801	HITS-CLIP
mirnet-hsa-740235	hsa-mir-1202	MIMAT0005865	CALM1	ENSG00000198668	801	HITS-CLIP
mirnet-hsa-740236	hsa-mir-1207-5p	MIMAT0005871	CALM1	ENSG00000198668	801	HITS-CLIP
mirnet-hsa-740237	hsa-mir-124-3p	MIMAT0000422	CALM1	ENSG00000198668	801	HITS-CLIP
mirnet-hsa-740238	hsa-mir-1270	MIMAT0005924	CALM1	ENSG00000198668	801	PAR-CLIP
mirnet-hsa-740239	hsa-mir-133a-3p	MIMAT0000427	CALM1	ENSG00000198668	801	HITS-CLIP
mirnet-hsa-740240	hsa-mir-133b	MIMAT0000770	CALM1	ENSG00000198668	801	HITS-CLIP
mirnet-hsa-740241	hsa-mir-143-3p	MIMAT0000435	CALM1	ENSG00000198668	801	HITS-CLIP
mirnet-hsa-740242	hsa-mir-148a-3p	MIMAT0000243	CALM1	ENSG00000198668	801	PAR-CLIP, HITS-CLIP
mirnet-hsa-740243	hsa-mir-148b-3p	MIMAT0000759	CALM1	ENSG00000198668	801	PAR-CLIP, HITS-CLIP
mirnet-hsa-740244	hsa-mir-149-5p	MIMAT0000450	CALM1	ENSG00000198668	801	HITS-CLIP
mirnet-hsa-740245	hsa-mir-154-3p	MIMAT0000453	CALM1	ENSG00000198668	801	HITS-CLIP
mirnet-hsa-740246	hsa-mir-155-3p	MIMAT0004658	CALM1	ENSG00000198668	801	PAR-CLIP
mirnet-hsa-740247	hsa-mir-15a-5p	MIMAT0000068	CALM1	ENSG00000198668	801	HITS-CLIP
mirnet-hsa-740248	hsa-mir-15b-5p	MIMAT0000417	CALM1	ENSG00000198668	801	HITS-CLIP
mirnet-hsa-740249	hsa-mir-16-2-3p	MIMAT0004518	CALM1	ENSG00000198668	801	PAR-CLIP
mirnet-hsa-740250	hsa-mir-16-5p	MIMAT0000069	CALM1	ENSG00000198668	801	HITS-CLIP, Microarrays
mirnet-hsa-740251	hsa-mir-17-3p	MIMAT0000071	CALM1	ENSG00000198668	801	PAR-CLIP
mirnet-hsa-740252	hsa-mir-17-5p	MIMAT0000070	CALM1	ENSG00000198668	801	PAR-CLIP
mirnet-hsa-740253	hsa-mir-181a-3p	MIMAT0000270	CALM1	ENSG00000198668	801	HITS-CLIP
mirnet-hsa-740254	hsa-mir-181a-5p	MIMAT0000256	CALM1	ENSG00000198668	801	HITS-CLIP
mirnet-hsa-740255	hsa-mir-181c-3p	MIMAT0004559	CALM1	ENSG00000198668	801	HITS-CLIP
mirnet-hsa-740256	hsa-mir-181c-5p	MIMAT0000258	CALM1	ENSG00000198668	801	HITS-CLIP
mirnet-hsa-740257	hsa-mir-182-5p	MIMAT0000259	CALM1	ENSG00000198668	801	PAR-CLIP
mirnet-hsa-740258	hsa-mir-18a-3p	MIMAT0002891	CALM1	ENSG00000198668	801	PAR-CLIP
mirnet-hsa-740259	hsa-mir-193a-3p	MIMAT0000459	CALM1	ENSG00000198668	801	HITS-CLIP
mirnet-hsa-740260	hsa-mir-195-5p	MIMAT0000461	CALM1	ENSG00000198668	801	HITS-CLIP
mirnet-hsa-740261	hsa-mir-197-3p	MIMAT0000227	CALM1	ENSG00000198668	801	HITS-CLIP
mirnet-hsa-740262	hsa-mir-19a-5p	MIMAT0004490	CALM1	ENSG00000198668	801	PAR-CLIP
mirnet-hsa-740263	hsa-mir-19b-1-5p	MIMAT0004491	CALM1	ENSG00000198668	801	PAR-CLIP
mirnet-hsa-740264	hsa-mir-205-5p	MIMAT0000266	CALM1	ENSG00000198668	801	HITS-CLIP
mirnet-hsa-740265	hsa-mir-20a-5p	MIMAT0000075	CALM1	ENSG00000198668	801	PAR-CLIP
mirnet-hsa-740266	hsa-mir-212-5p	MIMAT0022695	CALM1	ENSG00000198668	801	HITS-CLIP
mirnet-hsa-740267	hsa-mir-22-3p	MIMAT0000077	CALM1	ENSG00000198668	801	HITS-CLIP
mirnet-hsa-740268	hsa-mir-224-5p	MIMAT0000281	CALM1	ENSG00000198668	801	HITS-CLIP
mirnet-hsa-740269	hsa-mir-2277-3p	MIMAT0011777	CALM1	ENSG00000198668	801	HITS-CLIP
mirnet-hsa-740270	hsa-mir-2355-5p	MIMAT0016895	CALM1	ENSG00000198668	801	HITS-CLIP
mirnet-hsa-740271	hsa-mir-23b-5p	MIMAT0004587	CALM1	ENSG00000198668	801	HITS-CLIP
mirnet-hsa-740272	hsa-mir-24-2-5p	MIMAT0004497	CALM1	ENSG00000198668	801	HITS-CLIP
mirnet-hsa-740273	hsa-mir-24-3p	MIMAT0000080	CALM1	ENSG00000198668	801	HITS-CLIP
mirnet-hsa-740274	hsa-mir-26a-5p	MIMAT0000082	CALM1	ENSG00000198668	801	HITS-CLIP, PAR-CLIP
mirnet-hsa-740275	hsa-mir-30a-5p	MIMAT0000087	CALM1	ENSG00000198668	801	HITS-CLIP, Microarrays
mirnet-hsa-740276	hsa-mir-30d-5p	MIMAT0000245	CALM1	ENSG00000198668	801	HITS-CLIP
mirnet-hsa-740277	hsa-mir-30e-5p	MIMAT0000692	CALM1	ENSG00000198668	801	HITS-CLIP
mirnet-hsa-740278	hsa-mir-31-5p	MIMAT0000089	CALM1	ENSG00000198668	801	HITS-CLIP
mirnet-hsa-740279	hsa-mir-320a	MIMAT0000510	CALM1	ENSG00000198668	801	HITS-CLIP, Chimeric fragments
mirnet-hsa-740280	hsa-mir-324-3p	MIMAT0000762	CALM1	ENSG00000198668	801	PAR-CLIP
mirnet-hsa-740281	hsa-mir-338-5p	MIMAT0004701	CALM1	ENSG00000198668	801	HITS-CLIP
mirnet-hsa-740282	hsa-mir-33a-3p	MIMAT0004506	CALM1	ENSG00000198668	801	HITS-CLIP
mirnet-hsa-740283	hsa-mir-342-3p	MIMAT0000753	CALM1	ENSG00000198668	801	HITS-CLIP
mirnet-hsa-740284	hsa-mir-34a-3p	MIMAT0004557	CALM1	ENSG00000198668	801	HITS-CLIP
mirnet-hsa-740285	hsa-mir-3619-5p	MIMAT0017999	CALM1	ENSG00000198668	801	HITS-CLIP
mirnet-hsa-740286	hsa-mir-3691-5p	MIMAT0018120	CALM1	ENSG00000198668	801	PAR-CLIP
mirnet-hsa-740287	hsa-mir-374a-5p	MIMAT0000727	CALM1	ENSG00000198668	801	PAR-CLIP, HITS-CLIP
mirnet-hsa-740288	hsa-mir-376a-3p	MIMAT0000729	CALM1	ENSG00000198668	801	HITS-CLIP
mirnet-hsa-740289	hsa-mir-376b-3p	MIMAT0002172	CALM1	ENSG00000198668	801	HITS-CLIP
mirnet-hsa-740290	hsa-mir-378a-5p	MIMAT0000731	CALM1	ENSG00000198668	801	HITS-CLIP
mirnet-hsa-740291	hsa-mir-423-5p	MIMAT0004748	CALM1	ENSG00000198668	801	PAR-CLIP, HITS-CLIP
mirnet-hsa-740292	hsa-mir-424-5p	MIMAT0001341	CALM1	ENSG00000198668	801	HITS-CLIP
mirnet-hsa-740293	hsa-mir-4521	MIMAT0019058	CALM1	ENSG00000198668	801	PAR-CLIP
mirnet-hsa-740294	hsa-mir-4705	MIMAT0019805	CALM1	ENSG00000198668	801	HITS-CLIP
mirnet-hsa-740295	hsa-mir-483-3p	MIMAT0002173	CALM1	ENSG00000198668	801	HITS-CLIP
mirnet-hsa-740296	hsa-mir-484	MIMAT0002174	CALM1	ENSG00000198668	801	HITS-CLIP
mirnet-hsa-740297	hsa-mir-487a-3p	MIMAT0002178	CALM1	ENSG00000198668	801	HITS-CLIP
mirnet-hsa-740298	hsa-mir-489-3p	MIMAT0002805	CALM1	ENSG00000198668	801	HITS-CLIP
mirnet-hsa-740299	hsa-mir-495-3p	MIMAT0002817	CALM1	ENSG00000198668	801	HITS-CLIP
mirnet-hsa-740300	hsa-mir-497-5p	MIMAT0002820	CALM1	ENSG00000198668	801	HITS-CLIP
mirnet-hsa-740301	hsa-mir-5010-3p	MIMAT0021044	CALM1	ENSG00000198668	801	HITS-CLIP
mirnet-hsa-740302	hsa-mir-503-5p	MIMAT0002874	CALM1	ENSG00000198668	801	HITS-CLIP
mirnet-hsa-740303	hsa-mir-505-3p	MIMAT0002876	CALM1	ENSG00000198668	801	HITS-CLIP
mirnet-hsa-740304	hsa-mir-5094	MIMAT0021086	CALM1	ENSG00000198668	801	HITS-CLIP
mirnet-hsa-740305	hsa-mir-511-5p	MIMAT0002808	CALM1	ENSG00000198668	801	HITS-CLIP
mirnet-hsa-740306	hsa-mir-517-5p	MIMAT0002851	CALM1	ENSG00000198668	801	HITS-CLIP
mirnet-hsa-740307	hsa-mir-5581-5p	MIMAT0022275	CALM1	ENSG00000198668	801	HITS-CLIP
mirnet-hsa-740308	hsa-mir-561-5p	MIMAT0022706	CALM1	ENSG00000198668	801	HITS-CLIP
mirnet-hsa-740309	hsa-mir-571	MIMAT0003236	CALM1	ENSG00000198668	801	HITS-CLIP
mirnet-hsa-740310	hsa-mir-574-5p	MIMAT0004795	CALM1	ENSG00000198668	801	HITS-CLIP
mirnet-hsa-740311	hsa-mir-582-3p	MIMAT0004797	CALM1	ENSG00000198668	801	PAR-CLIP
mirnet-hsa-740312	hsa-mir-598-3p	MIMAT0003266	CALM1	ENSG00000198668	801	HITS-CLIP
mirnet-hsa-740313	hsa-mir-602	MIMAT0003270	CALM1	ENSG00000198668	801	HITS-CLIP
mirnet-hsa-740314	hsa-mir-605-5p	MIMAT0003273	CALM1	ENSG00000198668	801	HITS-CLIP
mirnet-hsa-740315	hsa-mir-609	MIMAT0003277	CALM1	ENSG00000198668	801	HITS-CLIP
mirnet-hsa-740316	hsa-mir-628-5p	MIMAT0004809	CALM1	ENSG00000198668	801	HITS-CLIP
mirnet-hsa-740317	hsa-mir-642b-3p	MIMAT0018444	CALM1	ENSG00000198668	801	HITS-CLIP
mirnet-hsa-740318	hsa-mir-660-5p	MIMAT0003338	CALM1	ENSG00000198668	801	HITS-CLIP
mirnet-hsa-740319	hsa-mir-671-5p	MIMAT0003880	CALM1	ENSG00000198668	801	PAR-CLIP
mirnet-hsa-740320	hsa-mir-7-5p	MIMAT0000252	CALM1	ENSG00000198668	801	PAR-CLIP, Chimeric fragments
mirnet-hsa-740321	hsa-mir-766-3p	MIMAT0003888	CALM1	ENSG00000198668	801	HITS-CLIP
mirnet-hsa-740322	hsa-mir-873-5p	MIMAT0004953	CALM1	ENSG00000198668	801	PAR-CLIP
mirnet-hsa-740323	hsa-mir-877-5p	MIMAT0004949	CALM1	ENSG00000198668	801	PAR-CLIP
mirnet-hsa-740324	hsa-mir-93-5p	MIMAT0000093	CALM1	ENSG00000198668	801	PAR-CLIP
mirnet-hsa-740325	hsa-mir-95-3p	MIMAT0000094	CALM1	ENSG00000198668	801	HITS-CLIP
mirnet-hsa-740326	hsa-mir-9-5p	MIMAT0000441	CALM1	ENSG00000198668	801	PAR-CLIP
mirnet-hsa-740327	hsa-mir-98-5p	MIMAT0000096	CALM1	ENSG00000198668	801	PAR-CLIP
mirnet-hsa-740328	hsa-mir-185-5p	MIMAT0000455	CALM1	ENSG00000198668	801	HITS-CLIP
mirnet-hsa-740329	hsa-mir-218-5p	MIMAT0000275	CALM1	ENSG00000198668	801	HITS-CLIP
mirnet-hsa-740330	hsa-mir-369-3p	MIMAT0000721	CALM1	ENSG00000198668	801	HITS-CLIP
mirnet-hsa-740331	hsa-mir-23b-3p	MIMAT0000418	CALM1	ENSG00000198668	801	RNA-Seq
mirnet-hsa-740332	hsa-mir-128-3p	MIMAT0000424	CALM1	ENSG00000198668	801	Microarrays
mirnet-hsa-740333	hsa-mir-155-5p	MIMAT0000646	CALM1	ENSG00000198668	801	Microarrays
mirnet-hsa-740334	hsa-mir-210-3p	MIMAT0000267	CALM1	ENSG00000198668	801	Microarrays
mirnet-hsa-740335	hsa-mir-320b	MIMAT0005792	CALM1	ENSG00000198668	801	Chimeric fragments
mirnet-hsa-740336	hsa-mir-320c	MIMAT0005793	CALM1	ENSG00000198668	801	Chimeric fragments
mirnet-hsa-740337	hsa-mir-320d	MIMAT0006764	CALM1	ENSG00000198668	801	Chimeric fragments

## Sheet: miRNA_mRNA_Pred
bovine-mir-id	Bovine Sequence	Predicted Genes	human-mir_id	mir_acc	Human Sequence
bta-miR-107	AGCAGCAUUGUACAGGGCUAUC	ALB, FDXR	hsa-mir-107	MIMAT0000104	AGCAGCAUUGUACAGGGCUAUCA
bta-mir-129-5p	CUUUUUGCGGUCUGGGCUUGCU	CALM1, RAB27a	hsa-mir-129-5p	MIMAT0000242	CUUUUUGCGGUCUGGGCUUGC
bta-mir-217	UACUGCAUCAGGAACUGAUUGGAU	CD46	hsa-mir-217	MIMAT0000274	UACUGCAUCAGGAACUGAUUGGA
bta-mir-137	UUAUUGCUUAAGAAUACGCGUAG	CALM3	hsa-mir-137	MIMAT0000429	UUAUUGCUUAAGAAUACGCGUAG
bta-mir-125a	UCCCUGAGACCCUUUAACCUGUG	PGR	hsa-mir-125a-5p	MIMAT0000443	UCCCUGAGACCCUUUAACCUGUGA
bta-mir-193a-3p	AACUGGCCUACAAAGUCCCAGU	CALM1	hsa-mir-193a-3p	MIMAT0000459	AACUGGCCUACAAAGUCCCAGU
bta-mir-206	UGGAAUGUAAGGAAGUGUGUGG	CALM2	hsa-mir-206	MIMAT0000462	UGGAAUGUAAGGAAGUGUGUGG
bta-mir-320a	AAAAGCUGGGUUGAGAGGGCGA	AR, CALM1, CALM3	hsa-mir-320a	MIMAT0000510	AAAAGCUGGGUUGAGAGGGCGA
bta-mir-34c	AGGCAGUGUAGUUAGCUGAUUG	AREG, CALM3, SPAM1	hsa-mir-34c-5p	MIMAT0000686	AGGCAGUGUAGUUAGCUGAUUGC
bta-miR-296-5p	GAGGGCCCCCCCCAAUCCU	CALM3	hsa-mir-296-5p	MIMAT0000690	AGGGCCCCCCCUCAAUCCUGU
bta-mir-375	UUUUGUUCGUUCGGCUCGCGUGA	AREG, CALM3	hsa-mir-375	MIMAT0000728	UUUGUUCGUUCGGCUCGCGUGA
bta-mir-330	GCAAAGCACACGGCCUGCAGAGA	FDXR, AR	hsa-mir-330-3p	MIMAT0000751	GCAAAGCACACGGCCUGCAGAGA
bta-mir-326	CCUCUGGGCCCUUCCUCCAG	AR	hsa-mir-326	MIMAT0000756	CCUCUGGGCCCUUCCUCCAG
bta-mir-133b	UUUGGUCCCCUUCAACCAGCUA	CALM1	hsa-mir-133b	MIMAT0000770	UUUGGUCCCCUUCAACCAGCUA
bta-mir-449a	UGGCAGUGUAUUGUUAGCUGGU	AREG, SPAM1	hsa-mir-449a	MIMAT0001541	UGGCAGUGUAUUGUUAGCUGGU
bta-mir-421	AUCAACAGACAUUAAUUGGGCGC	CD46, FDXR	hsa-mir-421	MIMAT0003339	AUCAACAGACAUUAAUUGGGCGC
bta-mir-296-5p	GAGGGCCCCCCCCAAUCCU	CALM3	hsa-mir-296-5p	MIMAT0000690	AGGGCCCCCCCUCAAUCCUGU
bta-mir-107	AGCAGCAUUGUACAGGGCUAUC	ALB, FDXR	hsa-mir-107	MIMAT0000104	AGCAGCAUUGUACAGGGCUAUCA
hsa-mir-129-5p	CUUUUUGCGGUCUGGGCUUGCU	CALM1, RAB27a	hsa-mir-129-5p	MIMAT0000242	CUUUUUGCGGUCUGGGCUUGC
bta-mir-217	UACUGCAUCAGGAACUGAUUGGAU	CD46	hsa-mir-217	MIMAT0000274	UACUGCAUCAGGAACUGAUUGGA
bta-mir-125a	UCCCUGAGACCCUUUAACCUGUG	PGR	hsa-mir-125a-5p	MIMAT0000443	UCCCUGAGACCCUUUAACCUGUGA
bta-miR-296-5p	GAGGGCCCCCCCCAAUCCU	CALM3	hsa-mir-296-5p	MIMAT0000690	AGGGCCCCCCCUCAAUCCUGU
bta-mir-133b	UUUGGUCCCCUUCAACCAGCUA	CALM1	hsa-mir-133b	MIMAT0000770	UUUGGUCCCCUUCAACCAGCUA
bta-mir-17-5p	CAAAGUGCUUACAGUGCAGGUAGU	CALM1, CD46	hsa-mir-17-5p	MIMAT0000070	CAAAGUGCUUACAGUGCAGGUAG
bta-mir-7	UGGAAGACUAGUGAUUUUGUUGUU	ZP3	has-mir-7-5p	MIMAT0000252	UGGAAGACUAGUGAUUUUGUUGUU
bta-mir-23b	AUCACAUUGCCAGGGAUUACCAC	ZP4	hsa-mir-23b-3p	MIMAT0000418	AUCACAUUGCCAGGGAUUACCAC
bta-mir-27a	UUCACAGUGGCUAAGUUCCG	PAEP	hsa-mir-27a-3p	MIMAT0000084	UUCACAGUGGCUAAGUUCCGC
