# Supplementary material for: MicroRNAs and Their Associated Genes Regulating the Acrosome Reaction in Sperm of High- versus Low-Fertility Holstein Bulls
Source: Animals (Basel). 2024 Mar 8;14(6):833. doi: 10.3390/ani14060833 (PMC10967381; doi:10.3390/ani14060833)
Supplement: Supplementary file 1 [file animals-14-00833-s001.zip › SupplementaryFile3.xlsx]

## Sheet: Biological_Process
#Term ID	Term description	Observed gene count	Background gene count	Strength	False discovery rate	Matching proteins in the network (labels)
GO:0007338	Single fertilization	6	136	1.71	1.95e-05	ACR,CD46,SPAM1,AR,ZP3,ZP4
GO:0007339	Binding of sperm to zona pellucida	4	37	2.09	0.00013	ACR,SPAM1,ZP3,ZP4
GO:0051343	Positive regulation of cyclic-nucleotide phosphodiesterase activity	3	5	2.84	0.00013	CALM2,CALM3,CALM1
GO:2000359	Regulation of binding of sperm to zona pellucida	3	5	2.84	0.00013	ZP3,PAEP,ZP4
GO:0010524	Positive regulation of calcium ion transport into cytosol	4	57	1.91	0.00025	CALM2,CALM3,PLA2G1B,CALM1
GO:0060315	Negative regulation of ryanodine-sensitive calcium-release channel activity	3	11	2.5	0.00025	CALM2,CALM3,CALM1
GO:0060316	Positive regulation of ryanodine-sensitive calcium-release channel activity	3	9	2.58	0.00025	CALM2,CALM3,CALM1
GO:1901844	Regulation of cell communication by electrical coupling involved in cardiac conduction	3	9	2.58	0.00025	CALM2,CALM3,CALM1
GO:0005513	Detection of calcium ion	3	15	2.36	0.0004	CALM2,CALM3,CALM1
GO:0044703	Multi-organism reproductive process	8	971	0.98	0.00046	ACR,AKR1B1,CD46,PGR,SPAM1,AR,ZP3,ZP4
GO:0010801	Negative regulation of peptidyl-threonine phosphorylation	3	18	2.28	0.00048	CALM2,CALM3,CALM1
GO:0022414	Reproductive process	9	1400	0.87	0.00048	ACR,AKR1B1,CD46,PGR,SPAM1,AR,ZP3,AREG,ZP4
GO:0010881	Regulation of cardiac muscle contraction by regulation of the release of sequestered calcium ion	3	21	2.22	0.00061	CALM2,CALM3,CALM1
GO:0032516	Positive regulation of phosphoprotein phosphatase activity	3	21	2.22	0.00061	CALM2,CALM3,CALM1
GO:0060444	Branching involved in mammary gland duct morphogenesis	3	22	2.2	0.00063	PGR,AR,AREG
GO:0043901	Negative regulation of multi-organism process	3	25	2.14	0.00087	ZP3,PAEP,ZP4
GO:0031954	Positive regulation of protein autophosphorylation	3	28	2.09	0.001	CALM2,CALM3,CALM1
GO:0010800	Positive regulation of peptidyl-threonine phosphorylation	3	30	2.06	0.0011	CALM2,CALM3,CALM1
GO:0019953	Sexual reproduction	7	810	1	0.0011	ACR,CD46,PGR,SPAM1,AR,ZP3,ZP4
GO:0009725	Response to hormone	7	849	0.98	0.0013	ACR,AKR1B1,CALM3,PLA2G1B,PGR,AR,AREG
GO:0048584	Positive regulation of response to stimulus	10	2257	0.71	0.0013	CALM2,AKR1B1,CALM3,PLA2G1B,CD46,CALM1,AR,ZP3,AREG,ZP4
GO:0008284	Positive regulation of cell population proliferation	7	919	0.94	0.002	AKR1B1,PLA2G1B,CD46,AR,ZP3,AREG,ZP4
GO:0048545	Response to steroid hormone	5	328	1.24	0.0021	ACR,CALM3,PGR,AR,AREG
GO:0060748	Tertiary branching involved in mammary gland duct morphogenesis	2	3	2.88	0.0021	PGR,AR
GO:0021762	Substantia nigra development	3	45	1.88	0.0023	CALM2,CALM3,CALM1
GO:0032501	Multicellular organismal process	15	6933	0.4	0.0025	ACR,CALM2,AKR1B1,CALM3,ALB,PLA2G1B,CD46,PGR,SPAM1,CALM1,AR,ZP3,AREG,RAB27A,PAEP
GO:2000360	Negative regulation of binding of sperm to zona pellucida	2	4	2.76	0.0025	ZP3,ZP4
GO:2000241	Regulation of reproductive process	4	166	1.44	0.0026	AR,ZP3,PAEP,ZP4
GO:2000242	Negative regulation of reproductive process	3	58	1.77	0.0041	ZP3,PAEP,ZP4
GO:0060135	Maternal process involved in female pregnancy	3	64	1.73	0.005	AKR1B1,PGR,AR
GO:0042127	Regulation of cell population proliferation	8	1642	0.75	0.0057	AKR1B1,PLA2G1B,CD46,PGR,AR,ZP3,AREG,ZP4
GO:0044706	Multi-multicellular organism process	4	213	1.33	0.0057	ACR,AKR1B1,PGR,AR
GO:0045937	Positive regulation of phosphate metabolic process	7	1164	0.84	0.0057	CALM2,CALM3,PLA2G1B,CALM1,AR,ZP3,AREG
GO:0010604	Positive regulation of macromolecule metabolic process	11	3600	0.55	0.0061	CALM2,CALM3,PLA2G1B,CD46,PGR,CALM1,AR,ZP3,AREG,RAB27A,PAEP
GO:0002920	Regulation of humoral immune response	3	75	1.66	0.0067	CD46,ZP3,ZP4
GO:0035556	Intracellular signal transduction	8	1712	0.73	0.0068	CALM2,AKR1B1,CALM3,PLA2G1B,CALM1,ZP3,AREG,RAB27A
GO:0032504	Multicellular organism reproduction	6	818	0.93	0.0073	ACR,AKR1B1,PGR,SPAM1,AR,ZP3
GO:2000243	Positive regulation of reproductive process	3	82	1.62	0.008	AR,ZP3,ZP4
GO:0032465	Regulation of cytokinesis	3	89	1.59	0.0095	CALM2,CALM3,CALM1
GO:2000344	Positive regulation of acrosome reaction	2	12	2.28	0.0095	ZP3,ZP4
GO:0010035	Response to inorganic substance	5	538	1.03	0.0105	CALM2,AKR1B1,CALM3,CALM1,AREG
GO:0050776	Regulation of immune response	6	896	0.89	0.0105	CALM3,PLA2G1B,CD46,CALM1,ZP3,ZP4
GO:0042102	Positive regulation of t cell proliferation	3	97	1.55	0.0113	CD46,ZP3,ZP4
GO:0045860	Positive regulation of protein kinase activity	5	550	1.02	0.0113	CALM2,CALM3,PLA2G1B,CALM1,AREG
GO:0002027	Regulation of heart rate	3	99	1.54	0.0117	CALM2,CALM3,CALM1
GO:0051050	Positive regulation of transport	6	923	0.87	0.0117	CALM2,CALM3,PLA2G1B,CALM1,ZP3,RAB27A
GO:0002070	Epithelial cell maturation	2	16	2.16	0.0133	AKR1B1,PGR
GO:0006700	C21-steroid hormone biosynthetic process	2	16	2.16	0.0133	AKR1B1,FDXR
GO:0002922	Positive regulation of humoral immune response	2	17	2.13	0.0144	ZP3,ZP4
GO:0005980	Glycogen catabolic process	2	18	2.11	0.0153	CALM3,CALM1
GO:0001934	Positive regulation of protein phosphorylation	6	1019	0.83	0.0166	CALM2,CALM3,PLA2G1B,CALM1,AR,AREG
GO:0006066	Alcohol metabolic process	4	324	1.15	0.0166	AKR1B1,CALM3,CALM1,FDXR
GO:0019751	Polyol metabolic process	3	118	1.47	0.0166	AKR1B1,CALM3,CALM1
GO:0060749	Mammary gland alveolus development	2	19	2.08	0.0166	AR,AREG
GO:0048518	Positive regulation of biological process	13	6112	0.39	0.0174	CALM2,AKR1B1,CALM3,PLA2G1B,CD46,PGR,CALM1,AR,ZP3,AREG,RAB27A,PAEP,ZP4
GO:1902533	Positive regulation of intracellular signal transduction	6	1041	0.82	0.0179	CALM2,CALM3,PLA2G1B,CALM1,AR,AREG
GO:0002576	Platelet degranulation	3	129	1.43	0.0194	CALM3,ALB,CALM1
GO:0071902	Positive regulation of protein serine/threonine kinase activity	4	348	1.12	0.0202	CALM2,CALM3,PLA2G1B,CALM1
GO:0007340	Acrosome reaction	2	23	2	0.0208	ACR,ZP4
GO:0046903	Secretion	6	1097	0.8	0.0215	CALM3,ALB,PLA2G1B,CALM1,RAB27A,ZP4
GO:0002449	Lymphocyte mediated immunity	3	141	1.39	0.023	CD46,ZP3,RAB27A
GO:0045055	Regulated exocytosis	5	697	0.92	0.0235	CALM3,ALB,CALM1,RAB27A,ZP4
GO:0032147	Activation of protein kinase activity	4	376	1.09	0.0247	CALM2,CALM3,PLA2G1B,CALM1
GO:0048519	Negative regulation of biological process	12	5389	0.41	0.0248	CALM2,AKR1B1,CALM3,ALB,CD46,PGR,CALM1,AR,ZP3,AREG,PAEP,ZP4
GO:0002460	Adaptive immune response based on somatic recombination of immune receptors built from immunoglobulin superfamily domains	3	148	1.37	0.0252	CD46,ZP3,RAB27A
GO:0009967	Positive regulation of signal transduction	7	1654	0.69	0.0252	CALM2,AKR1B1,CALM3,PLA2G1B,CALM1,AR,AREG
GO:0022400	Regulation of rhodopsin mediated signaling pathway	2	27	1.93	0.0252	CALM3,CALM1
GO:0006091	Generation of precursor metabolites and energy	4	405	1.06	0.03	AKR1B1,CALM3,CALM1,FDXR
GO:1903305	Regulation of regulated secretory pathway	3	163	1.33	0.0307	CALM3,ZP3,RAB27A
GO:0044262	Cellular carbohydrate metabolic process	3	166	1.32	0.0317	AKR1B1,CALM3,CALM1
GO:0048522	Positive regulation of cellular process	12	5579	0.39	0.0317	CALM2,AKR1B1,CALM3,PLA2G1B,CD46,PGR,CALM1,AR,ZP3,AREG,RAB27A,ZP4
GO:1901661	Quinone metabolic process	2	35	1.82	0.0364	AKR1B1,FDXR
GO:0048609	Multicellular organismal reproductive process	5	807	0.85	0.0378	ACR,AKR1B1,PGR,AR,ZP3
GO:0002456	T cell mediated immunity	2	37	1.79	0.038	CD46,RAB27A
GO:0009968	Negative regulation of signal transduction	6	1271	0.74	0.038	CALM2,CALM3,CD46,CALM1,AR,AREG
GO:0007223	Wnt signaling pathway, calcium modulating pathway	2	38	1.78	0.0392	CALM3,CALM1
GO:0007190	Activation of adenylate cyclase activity	2	39	1.77	0.0407	ACR,CALM3
GO:0005975	Carbohydrate metabolic process	4	467	0.99	0.0428	AKR1B1,CALM3,SPAM1,CALM1
GO:0048523	Negative regulation of cellular process	11	4874	0.41	0.0428	CALM2,AKR1B1,CALM3,ALB,CD46,CALM1,AR,ZP3,AREG,PAEP,ZP4
GO:0002064	Epithelial cell development	3	195	1.25	0.0431	AKR1B1,PGR,AR
GO:1901654	Response to ketone	3	199	1.24	0.0447	AKR1B1,CALM3,AR
GO:0002455	Humoral immune response mediated by circulating immunoglobulin	2	44	1.72	0.0483	CD46,ZP3

## Sheet: Molecular_Function
#Term ID	Term description	Observed gene count	Background gene count	Strength	False discovery rate	Matching proteins in the network (labels)
GO:0031997	N-terminal myristoylation domain binding	3	3	3.06	3.51e-05	CALM2,CALM3,CALM1
GO:0010856	Adenylate cyclase activator activity	3	5	2.84	4.91e-05	CALM2,CALM3,CALM1
GO:0008179	Adenylate cyclase binding	3	13	2.42	0.00027	CALM2,CALM3,CALM1
GO:0019855	Calcium channel inhibitor activity	3	12	2.46	0.00027	CALM2,CALM3,CALM1
GO:0031432	Titin binding	3	14	2.39	0.00027	CALM2,CALM3,CALM1
GO:0072542	Protein phosphatase activator activity	3	13	2.42	0.00027	CALM2,CALM3,CALM1
GO:0097718	Disordered domain specific binding	3	34	2.01	0.0017	CALM2,CALM3,CALM1
GO:0043539	Protein serine/threonine kinase activator activity	3	42	1.91	0.0025	CALM2,CALM3,CALM1
GO:0032190	Acrosin binding	2	5	2.66	0.0037	ZP3,ZP4
GO:0005496	Steroid binding	3	104	1.52	0.0183	PLA2G1B,PGR,AR
GO:0044325	Ion channel binding	3	134	1.41	0.0327	CALM2,CALM3,CALM1
GO:0019899	Enzyme binding	8	2239	0.61	0.0392	ACR,CALM2,CALM3,PGR,CALM1,AR,ZP3,ZP4
GO:0019904	Protein domain specific binding	5	716	0.91	0.0392	CALM2,CALM3,CALM1,AR,RAB27A

## Sheet: Cellular_Components
#Term ID	Term description	Observed gene count	Background gene count	Strength	False discovery rate	Matching proteins in the network (labels)
GO:0005576	Extracellular region	12	4166	0.52	0.0166	ACR,AKR1B1,CALM3,ALB,PLA2G1B,CD46,CALM1,ZP3,AREG,RAB27A,PAEP,ZP4
GO:0005876	Spindle microtubule	3	46	1.88	0.0166	CALM2,CALM3,CALM1
GO:0034704	Calcium channel complex	3	64	1.73	0.0166	CALM2,CALM3,CALM1
GO:0035805	Egg coat	2	5	2.66	0.0166	ZP3,ZP4
GO:0099503	Secretory vesicle	6	1010	0.83	0.0411	ACR,CALM3,ALB,PLA2G1B,CD46,RAB27A

## Sheet: Pathways
#Term ID	Term description	Observed gene count	Background gene count	Strength	False discovery rate	Matching proteins in the network (labels)
HSA-11870	Fertilization	4	26	2.25	2.28e-05	ACR,SPAM1,ZP3,ZP4
HSA 25343	Interaction With Cumulus Cells And The Zona Pellucida	3	11	2.5	0.00021	SPAM1,ZP3,ZP4
HSA-00140	Pregnenolone biosynthesis	2	12	2.28	0.0348	AKR1B1,FDXR
HSA-04114	oocyte meiosis	4	24	2.26	0.0312	ACR,SPAM1,ZP3,ZP4
HSA-04020	ca signaling	3	16	2.41	0.0302	CALM2,CALM3,CALM1
